# Supplementary material for: Public Adverse Event Data Insights into the Safety of Pembrolizumab in Melanoma Patients
Source: Cancers (Basel). 2020 Apr 19;12(4):1008. doi: 10.3390/cancers12041008 (PMC7226447; doi:10.3390/cancers12041008)
Supplement: Supplementary file 1 [file cancers-12-01008-s001.zip]

Archive with 1 entries (1 files):
- cancers-760797-supplementary.xlsx
