# Supplementary material for: Public Adverse Event Data Insights into the Safety of Pembrolizumab in Melanoma Patients
Source: Cancers (Basel). 2020 Apr 19;12(4):1008. doi: 10.3390/cancers12041008 (PMC7226447; doi:10.3390/cancers12041008)
Supplement: Supplementary file 1 [file cancers-12-01008-s001.zip › cancers-760797-supplementary.xlsx]

## Sheet: FAERS PembroM
CONCEPT	NAME	CONCEPT_AES_IN_COHORT	COHORT_%COVERAGE	PRR	PRR_95CI(-)	PRR_95CI(+)	P-value Fisher Exact Test (two tailed)
Concept Drug	Pembrolizumab	2291	100	2207.67	2136.78	2280.91	0
Concept Drug	Acetaminophen	176	7.68223	1.54724	1.34244	1.78328	0
Concept Drug	Levothyroxine	152	6.63466	2.1085	1.80817	2.45871	0
Concept Drug	Ipilimumab	114	4.97599	37.7848	31.5616	45.235	0
Concept Drug	Acetylsalicylic acid	109	4.75775	0.92319	0.76862	1.10884	0.42164
Concept Drug	Omeprazole	88	3.84112	1.44618	1.17821	1.7751	0.00088
Concept Drug	Oxycodone	76	3.31733	1.87364	1.50194	2.33733	0
Concept Drug	Pantoprazole	72	3.14273	2.2436	1.78725	2.81648	0
Concept Drug	Metoprolol	65	2.83719	1.21898	0.95919	1.54912	0.11047
Concept Drug	Amlodipine	64	2.79354	1.1544	0.90664	1.46987	0.24709
Concept Drug	Prednisone	63	2.74989	1.16291	0.91152	1.48361	0.21587
Concept Drug	Metformin	62	2.70624	0.91867	0.71865	1.17438	0.53673
Concept Drug	Cholecalciferol	56	2.44435	0.95942	0.7407	1.24272	0.84214
Concept Drug	Atorvastatin	56	2.44435	0.92042	0.71059	1.1922	0.60273
Concept Drug	Ondansetron	55	2.4007	2.9182	2.24737	3.78927	0
Concept Drug	Dexamethasone	53	2.3134	1.53018	1.17261	1.99678	0.00341
Concept Drug	Simvastatin	51	2.2261	0.97353	0.74212	1.27711	0.9442
Concept Drug	Hydrochlorothiazide	50	2.18245	1.09702	0.83395	1.44309	0.50007
Concept Drug	Lisinopril	49	2.1388	0.97559	0.73953	1.287	0.94307
Concept Drug	Ibuprofen	47	2.05151	1.1895	0.89632	1.57859	0.22795
Concept Drug	Levetiracetam	45	1.96421	3.37495	2.52677	4.50785	0
Concept Drug	Rosuvastatin	39	1.70231	1.46145	1.07058	1.99504	0.02429
Concept Drug	Furosemide	39	1.70231	0.70124	0.5137	0.95723	0.02468
Concept Drug	Lorazepam	36	1.57137	1.38187	0.99929	1.91094	0.05998
Concept Drug	Vitamin D	35	1.52772	0.74214	0.53419	1.03105	0.07696
Concept Drug	Calcium	35	1.52772	0.46216	0.33266	0.64207	0
Concept Drug	Dabrafenib	33	1.44042	22.5399	16.0458	31.6623	0
Concept Drug	Docusate	33	1.44042	2.48775	1.77275	3.49113	1e-05
Concept Drug	Hydrocortisone	31	1.35312	3.24368	2.28624	4.60209	0
Concept Drug	Pregabalin	31	1.35312	0.84595	0.59632	1.20007	0.40418
Concept Drug	Trametinib	30	1.30947	20.8058	14.5656	29.7195	0
Concept Drug	Senna glycoside	30	1.30947	3.25574	2.28133	4.64635	0
Concept Drug	Bisoprolol	30	1.30947	2.02315	1.41773	2.8871	0.00038
Concept Drug	Tamsulosin	30	1.30947	1.98254	1.38928	2.82915	0.00064
Concept Drug	Losartan	30	1.30947	1.24704	0.8739	1.7795	0.21774
Concept Drug	Esomeprazole	30	1.30947	0.77981	0.54649	1.11275	0.19241
Concept Drug	Morphine	29	1.26582	1.37091	0.9548	1.96835	0.09948
Concept Drug	Fentanyl	29	1.26582	1.14766	0.79932	1.64779	0.4233
Concept Drug	Ergocalciferol	28	1.22217	0.95227	0.65896	1.37613	0.92586
Concept Drug	Hydromorphone	27	1.17852	3.49928	2.40462	5.09225	0
Concept Drug	Allopurinol	27	1.17852	1.31969	0.90697	1.92023	0.14761
Concept Drug	Potassium Chloride	27	1.17852	1.27035	0.87306	1.84842	0.22841
Concept Drug	Alprazolam	27	1.17852	0.83428	0.57338	1.21389	0.37651
Concept Drug	Potassium	26	1.13488	1.47754	1.00813	2.16553	0.05398
Concept Drug	Diphenhydramine	26	1.13488	1.25751	0.85801	1.84302	0.22408
Concept Drug	Tramadol	26	1.13488	1.01734	0.69415	1.49101	0.92052
Concept Drug	Hydrocodone	26	1.13488	0.74609	0.50908	1.09344	0.14597
Concept Drug	Prochlorperazine	25	1.09123	3.64826	2.46993	5.38875	0
Concept Drug	Loperamide	25	1.09123	2.97941	2.01718	4.40064	0
Concept Drug	Atenolol	25	1.09123	0.95024	0.64342	1.40335	0.9217
Concept Drug	Metoclopramide	24	1.04758	1.54483	1.03753	2.30018	0.04016
Concept Drug	2-(4-(2-HYDROXY-3-(ISOPROPYLAMINO)PROPOXY)PHENYL)ETHANAMIDE	24	1.04758	1.06782	0.71718	1.58988	0.7496
Concept Drug	Vemurafenib	23	1.00393	10.5241	7.00355	15.8144	0
Concept Drug	Ranitidine	23	1.00393	1.13579	0.75626	1.70578	0.50238
Concept Drug	Omega-3 fatty acids	22	0.96028	14.7482	9.7218	22.3734	0
Concept Drug	Magnesium	22	0.96028	1.59946	1.05517	2.42449	0.04035
Concept Drug	Ramipril	22	0.96028	1.14706	0.75675	1.73869	0.49027
Concept Drug	Fluticasone Propionate	22	0.96028	0.49135	0.32417	0.74475	0.00021
Concept Drug	Salbutamol	22	0.96028	0.44337	0.29251	0.67202	1e-05
Concept Drug	Candesartan	21	0.91663	2.47595	1.61725	3.79058	0.0002
Concept Drug	Zolpidem	21	0.91663	0.84381	0.55122	1.29171	0.54398
Concept Drug	Ardeparin	20	0.87298	1.73239	1.11968	2.68039	0.01783
Concept Drug	Polyethylene glycol	20	0.87298	1.50417	0.97219	2.32725	0.07223
Concept Drug	Prednisolone	20	0.87298	0.83083	0.53701	1.28541	0.47266
Concept Drug	Gabapentin	20	0.87298	0.48415	0.31294	0.74902	0.00038
Concept Drug	Nivolumab	19	0.82933	4.50783	2.87985	7.05612	0
Concept Drug	Phenylephrine	19	0.82933	1.76193	1.12582	2.75746	0.02025
Concept Drug	Loratadine	19	0.82933	1.14799	0.73356	1.79656	0.53539
Concept Drug	Valsartan	19	0.82933	0.68913	0.44036	1.07843	0.10336
Concept Drug	Cyanocobalamin	19	0.82933	0.4929	0.31497	0.77134	0.0008
Concept Drug	Dipyrone	18	0.78568	5.69955	3.5961	9.03337	0
Concept Drug	Lidocaine	18	0.78568	2.19572	1.3857	3.47924	0.0023
Concept Drug	Codeine	18	0.78568	1.90843	1.20442	3.02396	0.01256
Concept Drug	Enalapril	18	0.78568	1.59992	1.00974	2.53507	0.05077
Concept Drug	Clopidogrel	18	0.78568	0.55637	0.35116	0.8815	0.00777
Concept Drug	Warfarin	18	0.78568	0.43497	0.27454	0.68915	6e-05
Concept Drug	Naproxen	17	0.74203	0.59222	0.36879	0.951	0.02393
Concept Drug	Vitamin C	17	0.74203	0.47392	0.29513	0.76103	0.00071
Concept Drug	Nystatin	16	0.69838	4.44265	2.7255	7.24167	0
Concept Drug	Trimethoprim	16	0.69838	0.9228	0.56626	1.50382	0.90367
Concept Drug	Dalteparin	15	0.65474	7.90715	4.77207	13.1019	0
Concept Drug	Torasemide	15	0.65474	2.82322	1.70448	4.67624	0.00042
Concept Drug	Nebivolol	14	0.61109	3.04592	1.80642	5.13594	0.00031
Concept Drug	Lactulose	14	0.61109	2.62462	1.55661	4.42542	0.00126
Concept Drug	Perindopril	14	0.61109	2.56361	1.52043	4.32252	0.00156
Concept Drug	Zopiclone	14	0.61109	2.40466	1.42618	4.05447	0.00276
Concept Drug	Finasteride	14	0.61109	2.33314	1.38377	3.93385	0.00359
Concept Drug	Mirtazapine	14	0.61109	1.29512	0.76818	2.1835	0.35618
Concept Drug	Escitalopram	14	0.61109	0.77431	0.45929	1.30539	0.40736
Concept Drug	Folic Acid	14	0.61109	0.24322	0.14427	0.41002	0
Concept Drug	Aciclovir	13	0.56744	1.0333	0.60087	1.77695	0.88688
Concept Drug	Sulfamethoxazole	13	0.56744	1.01256	0.58881	1.74129	0.8885
Concept Drug	Pravastatin	13	0.56744	0.86322	0.50197	1.48445	0.69817
Concept Drug	Cetirizine	13	0.56744	0.80691	0.46923	1.38761	0.531
Concept Drug	Carvedilol	13	0.56744	0.6561	0.38153	1.12825	0.14124
Concept Drug	Insulin Glargine	13	0.56744	0.45741	0.266	0.78656	0.00176
Concept Drug	Nicotinamide	13	0.56744	0.39239	0.22819	0.67476	0.00011
Concept Drug	XL518	12	0.52379	51.0239	28.8995	90.0859	0
Concept Drug	Betamethasone	12	0.52379	2.84666	1.61866	5.00631	0.0014
Concept Drug	Timolol	12	0.52379	2.65215	1.50808	4.66416	0.00249
Concept Drug	Metronidazole	12	0.52379	1.42275	0.80909	2.50184	0.22232
Concept Drug	Valaciclovir	12	0.52379	1.42231	0.80884	2.50107	0.22242
Concept Drug	Amoxicillin	12	0.52379	0.78363	0.44566	1.3779	0.51926
Concept Drug	Methylprednisolone	12	0.52379	0.77852	0.44275	1.36892	0.44407
Concept Drug	Citalopram	12	0.52379	0.53662	0.30519	0.94356	0.02493
Concept Drug	Sertraline	12	0.52379	0.48366	0.27507	0.85043	0.00623
Concept Drug	Rabeprazole	11	0.48014	1.5432	0.85572	2.783	0.18251
Concept Drug	Propranolol	11	0.48014	1.24228	0.68887	2.24027	0.40096
Concept Drug	Olmesartan	11	0.48014	1.17217	0.65	2.11382	0.51367
Concept Drug	Amiodarone	11	0.48014	1.04821	0.58127	1.89027	0.87608
Concept Drug	Iron	11	0.48014	0.66033	0.36619	1.19075	0.21602
Concept Drug	Tazobactam	10	0.43649	2.5084	1.35116	4.65676	0.00791
Concept Drug	Epinephrine	10	0.43649	1.08508	0.58456	2.01416	0.73977
Concept Drug	Fenofibrate	10	0.43649	0.98777	0.53214	1.83351	1
Concept Drug	Diclofenac	10	0.43649	0.60891	0.32805	1.13023	0.13502
Concept Drug	Spironolactone	10	0.43649	0.58943	0.31756	1.09407	0.11075
Concept Drug	Budesonide	10	0.43649	0.49588	0.26716	0.92042	0.01838
Concept Drug	Rivaroxaban	10	0.43649	0.39667	0.21371	0.73626	0.00089
Concept Drug	Tiotropium	10	0.43649	0.36474	0.19651	0.677	0.00023
Concept Drug	Pyridoxine	10	0.43649	0.32539	0.17531	0.60397	2e-05
Concept Drug	Bromazepam	9	0.39284	3.25033	1.69283	6.24081	0.00225
Concept Drug	Coenzyme Q10	9	0.39284	2.43458	1.26807	4.67417	0.01358
Concept Drug	Piperacillin	9	0.39284	2.23225	1.16271	4.28563	0.02224
Concept Drug	Naloxone	9	0.39284	1.74977	0.91144	3.35918	0.11336
Concept Drug	Magnesium oxide	9	0.39284	1.1586	0.60354	2.22414	0.58797
Concept Drug	Mometasone	9	0.39284	0.99652	0.51912	1.91297	1
Concept Drug	Testosterone	9	0.39284	0.82665	0.43063	1.58686	0.75958
Concept Drug	Heparin	9	0.39284	0.82596	0.43027	1.58552	0.75966
Concept Drug	Paclitaxel	9	0.39284	0.74154	0.3863	1.42347	0.46991
Concept Drug	Amitriptyline	9	0.39284	0.62376	0.32495	1.19736	0.18453
Concept Drug	Lansoprazole	9	0.39284	0.39731	0.20698	0.76265	0.00201
Concept Drug	Tinzaparin	8	0.34919	7.18671	3.59579	14.3637	2e-05
Concept Drug	Clobetasol propionate	8	0.34919	3.14948	1.57644	6.29217	0.00464
Concept Drug	Dexpanthenol	8	0.34919	2.65638	1.32969	5.30676	0.01212
Concept Drug	Domperidone	8	0.34919	2.27478	1.13872	4.54426	0.02732
Concept Drug	Ceftriaxone	8	0.34919	1.48353	0.74269	2.96337	0.27219
Concept Drug	Methadone	8	0.34919	1.07826	0.53982	2.15374	0.71353
Concept Drug	Hydroxyzine	8	0.34919	0.95795	0.4796	1.91341	1
Concept Drug	Famotidine	8	0.34919	0.68842	0.34467	1.37503	0.37501
Concept Drug	Ezetimibe	8	0.34919	0.59257	0.29668	1.18356	0.16931
Concept Drug	Diltiazem	8	0.34919	0.56013	0.28044	1.11877	0.10928
Concept Drug	Trazodone	8	0.34919	0.5455	0.27312	1.08954	0.08719
Concept Drug	Zoledronate	8	0.34919	0.45135	0.22598	0.90148	0.01637
Concept Drug	Paroxetine	8	0.34919	0.38869	0.19461	0.77632	0.00262
Concept Drug	Salmeterol	8	0.34919	0.31066	0.15554	0.62047	9e-05
Concept Drug	Clonazepam	8	0.34919	0.30572	0.15307	0.61062	7e-05
Concept Drug	Thiamine	8	0.34919	0.28777	0.14408	0.57475	2e-05
Concept Drug	Phenprocoumon	7	0.30554	4.33075	2.06597	9.07823	0.00141
Concept Drug	Indapamide	7	0.30554	2.323	1.10842	4.86849	0.03412
Concept Drug	Temozolomide	7	0.30554	2.24514	1.07128	4.70528	0.03973
Concept Drug	Citric Acid	7	0.30554	1.47189	0.70238	3.08448	0.25224
Concept Drug	Glucosamine	7	0.30554	1.3449	0.64179	2.81832	0.37635
Concept Drug	Clavulanate	7	0.30554	1.34164	0.64023	2.81148	0.37733
Concept Drug	Telmisartan	7	0.30554	1.24767	0.59539	2.61455	0.52044
Concept Drug	Sodium Chloride	7	0.30554	0.95899	0.45765	2.00954	1
Concept Drug	Vancomycin	7	0.30554	0.86742	0.41395	1.81763	0.86019
Concept Drug	Promethazine	7	0.30554	0.79227	0.37809	1.66015	0.73393
Concept Drug	Insulin Aspart	7	0.30554	0.66743	0.31852	1.39854	0.35191
Concept Drug	Nitroglycerin	7	0.30554	0.60843	0.29037	1.2749	0.23425
Concept Drug	Fexofenadine	7	0.30554	0.54265	0.25897	1.13705	0.12174
Concept Drug	Sitagliptin	7	0.30554	0.50065	0.23893	1.04905	0.05962
Concept Drug	Levofloxacin	7	0.30554	0.46265	0.2208	0.96943	0.03729
Concept Drug	Fluoxetine	7	0.30554	0.35797	0.17084	0.75008	0.00199
Concept Drug	Insulin Lispro	7	0.30554	0.35435	0.16911	0.74248	0.00204
Concept Drug	Riboflavin	7	0.30554	0.26495	0.12645	0.55516	1e-05
Concept Drug	Duloxetine	7	0.30554	0.25507	0.12173	0.53446	1e-05
Concept Drug	Dacarbazine	6	0.26189	7.98286	3.5868	17.7669	0.00013
Concept Drug	Prilocaine	6	0.26189	5.29958	2.3819	11.7912	0.00112
Concept Drug	Benzonatate	6	0.26189	3.60548	1.6208	8.02039	0.00724
Concept Drug	Desloratadine	6	0.26189	2.56849	1.15477	5.71292	0.03191
Concept Drug	Gentamicin	6	0.26189	2.52646	1.13588	5.61941	0.03414
Concept Drug	Gliclazide	6	0.26189	1.43539	0.64542	3.19222	0.32254
Concept Drug	Doxazosin	6	0.26189	1.02293	0.45998	2.27484	0.83578
Concept Drug	Latanoprost	6	0.26189	1.0159	0.45682	2.2592	0.83678
Concept Drug	Temazepam	6	0.26189	0.9315	0.41887	2.07149	1
Concept Drug	Triamcinolone	6	0.26189	0.92052	0.41394	2.04706	1
Concept Drug	Guaifenesin	6	0.26189	0.82574	0.37132	1.83627	0.85148
Concept Drug	Glibenclamide	6	0.26189	0.67199	0.30219	1.49435	0.40249
Concept Drug	Nifedipine	6	0.26189	0.67171	0.30206	1.49372	0.4025
Concept Drug	Cisplatin	6	0.26189	0.59583	0.26794	1.32496	0.26537
Concept Drug	Calcium carbonate	6	0.26189	0.5605	0.25205	1.24639	0.16823
Concept Drug	Glimepiride	6	0.26189	0.53706	0.24151	1.19427	0.1333
Concept Drug	Tadalafil	6	0.26189	0.50027	0.22497	1.11245	0.10773
Concept Drug	Formoterol	6	0.26189	0.38933	0.17508	0.86575	0.01029
Concept Drug	Levosalbutamol	6	0.26189	0.36304	0.16326	0.80728	0.00605
Concept Drug	Rituximab	6	0.26189	0.35327	0.15887	0.78555	0.00461
Concept Drug	Diazepam	6	0.26189	0.33759	0.15182	0.75068	0.00261
Concept Drug	Montelukast	6	0.26189	0.32819	0.14759	0.72978	0.002
Concept Drug	Venlafaxine	6	0.26189	0.28802	0.12953	0.64046	0.00025
Concept Drug	Celecoxib	6	0.26189	0.27823	0.12512	0.61869	0.00013
Concept Drug	Binetrakin	5	0.21825	63.3919	26.2007	153.375	0
Concept Drug	L-Arginine	5	0.21825	10.755	4.47468	25.85	0.00012
Concept Drug	Methimazole	5	0.21825	4.00955	1.66961	9.62888	0.00904
Concept Drug	Clobetasol	5	0.21825	2.96963	1.23674	7.13059	0.02858
Concept Drug	Repaglinide	5	0.21825	2.28725	0.95264	5.49161	0.07096
Concept Drug	Glycerin	5	0.21825	2.02961	0.84536	4.87286	0.10396
Concept Drug	Colchicine	5	0.21825	1.7559	0.73138	4.21557	0.21758
Concept Drug	Sotalol	5	0.21825	1.64141	0.6837	3.94064	0.23991
Concept Drug	Melatonin	5	0.21825	1.5906	0.66254	3.81864	0.25236
Concept Drug	Magnesium Hydroxide	5	0.21825	1.55751	0.64876	3.73919	0.2614
Concept Drug	Sodium bicarbonate	5	0.21825	1.25248	0.52173	3.00676	0.6086
Concept Drug	Cephalexin	5	0.21825	1.2172	0.50703	2.92205	0.61468
Concept Drug	Chlorpheniramine	5	0.21825	1.04052	0.43344	2.49785	0.81798
Concept Drug	Fumarate	5	0.21825	1.01096	0.42113	2.4269	0.82253
Concept Drug	Atropine	5	0.21825	1.00106	0.41701	2.40312	0.82422
Concept Drug	Doxycycline	5	0.21825	0.78751	0.32806	1.89043	0.84071
Concept Drug	Caffeine	5	0.21825	0.75522	0.31461	1.81291	0.69625
Concept Drug	Irbesartan	5	0.21825	0.60367	0.25148	1.44908	0.37891
Concept Drug	Fluconazole	5	0.21825	0.56288	0.23449	1.35116	0.23788
Concept Drug	Mycophenolate mofetil	5	0.21825	0.47251	0.19684	1.13421	0.08926
Concept Drug	Carbamazepine	5	0.21825	0.46693	0.19452	1.12083	0.08972
Concept Drug	Fluorouracil	5	0.21825	0.44938	0.18721	1.07869	0.06936
Concept Drug	Hydroxychloroquine	5	0.21825	0.41425	0.17257	0.99436	0.04133
Concept Drug	Ciprofloxacin	5	0.21825	0.34469	0.1436	0.82739	0.00781
Concept Drug	Lamotrigine	5	0.21825	0.26183	0.10908	0.62849	0.0003
Concept Drug	Denosumab	5	0.21825	0.25964	0.10817	0.62322	0.00022
Concept Drug	Valproic Acid	5	0.21825	0.25221	0.10507	0.60539	0.00016
Concept Drug	Cyclophosphamide	5	0.21825	0.24067	0.10026	0.57769	9e-05
Concept Drug	Vitamin E	5	0.21825	0.1736	0.07232	0.4167	0
Concept Drug	Niacin	5	0.21825	0.1655	0.06895	0.39725	0
Concept Drug	Camphor	4	0.1746	14.2226	5.33178	37.9392	0.00021
Concept Drug	Carbimazole	4	0.1746	12.0936	4.53499	32.2502	0.00039
Concept Drug	Chondroitin sulfate	4	0.1746	6.57309	2.46678	17.5149	0.00354
Concept Drug	Betahistine	4	0.1746	4.79486	1.79989	12.7734	0.01046
Concept Drug	Dimethicone	4	0.1746	2.51457	0.94422	6.6966	0.07754
Concept Drug	Aluminum hydroxide	4	0.1746	2.43695	0.91508	6.48983	0.08462
Concept Drug	Ketoconazole	4	0.1746	2.24266	0.84215	5.97224	0.10609
Concept Drug	Acenocoumarol	4	0.1746	2.23616	0.83971	5.95493	0.10691
Concept Drug	Chlorpromazine	4	0.1746	2.23113	0.83782	5.94154	0.10755
Concept Drug	Alfuzosin	4	0.1746	1.92166	0.72164	5.11718	0.15788
Concept Drug	Flecainide	4	0.1746	1.89726	0.71248	5.05218	0.16293
Concept Drug	Diphenoxylate	4	0.1746	1.54859	0.58157	4.12352	0.33571
Concept Drug	Pentoxifylline	4	0.1746	1.52748	0.57365	4.0673	0.34083
Concept Drug	Mirabegron	4	0.1746	1.46608	0.55059	3.90377	0.35738
Concept Drug	Oxazepam	4	0.1746	1.28662	0.48321	3.42583	0.56042
Concept Drug	Brimonidine	4	0.1746	1.25979	0.47313	3.35438	0.56623
Concept Drug	Biotin	4	0.1746	1.19101	0.44731	3.17121	0.58402
Concept Drug	Cefuroxime	4	0.1746	0.71343	0.26796	1.89947	0.67152
Concept Drug	Peginterferon alfa-2b	4	0.1746	0.65145	0.24468	1.73444	0.54167
Concept Drug	Epoetin alfa	4	0.1746	0.56351	0.21165	1.50027	0.34301
Concept Drug	Phenytoin	4	0.1746	0.4893	0.18378	1.30268	0.16182
Concept Drug	Liraglutide	4	0.1746	0.48384	0.18174	1.28816	0.16203
Concept Drug	Verapamil	4	0.1746	0.47545	0.17858	1.26582	0.16323
Concept Drug	Azithromycin	4	0.1746	0.45958	0.17262	1.22357	0.12495
Concept Drug	Clonidine	4	0.1746	0.44692	0.16787	1.18984	0.12724
Concept Drug	Meloxicam	4	0.1746	0.42045	0.15793	1.11938	0.07312
Concept Drug	Cyclobenzaprine	4	0.1746	0.3942	0.14807	1.04948	0.05638
Concept Drug	Glipizide	4	0.1746	0.3651	0.13714	0.97202	0.03217
Concept Drug	Cyclosporine	4	0.1746	0.26508	0.09957	0.70572	0.00168
Concept Drug	Dabigatran etexilate	4	0.1746	0.26347	0.09896	0.70142	0.00171
Concept Drug	Conjugated Estrogens	4	0.1746	0.23755	0.08923	0.63243	0.0005
Concept Drug	Alendronate	4	0.1746	0.20972	0.07878	0.55833	7e-05
Concept Drug	atezolizumab	3	0.13095	8.97642	2.89294	27.8527	0.00487
Concept Drug	Desonide	3	0.13095	6.88806	2.22065	21.3655	0.00999
Concept Drug	Lenvatinib	3	0.13095	6.66771	2.14969	20.6812	0.0109
Concept Drug	Suprofen	3	0.13095	4.8563	1.56615	15.0584	0.02494
Concept Drug	Aluminium	3	0.13095	4.84953	1.56397	15.0373	0.02503
Concept Drug	Silicon dioxide	3	0.13095	4.3029	1.38781	13.3412	0.03384
Concept Drug	Polyvinyl alcohol	3	0.13095	3.65671	1.17952	11.3365	0.05044
Concept Drug	Dimenhydrinate	3	0.13095	3.40354	1.0979	10.5511	0.05987
Concept Drug	Posaconazole	3	0.13095	3.20962	1.03538	9.94968	0.06873
Concept Drug	Interferon Alfa-2b, Recombinant	3	0.13095	3.11465	1.00476	9.65514	0.0737
Concept Drug	Mineral oil	3	0.13095	3.09707	0.99909	9.6006	0.07467
Concept Drug	Nicorandil	3	0.13095	3.08789	0.99613	9.57214	0.07518
Concept Drug	Cetylpyridinium	3	0.13095	3.05799	0.98649	9.4794	0.07689
Concept Drug	Dronabinol	3	0.13095	2.74832	0.88663	8.51903	0.09793
Concept Drug	Trandolapril	3	0.13095	2.69502	0.86945	8.35373	0.10229
Concept Drug	Dapsone	3	0.13095	2.62642	0.84732	8.14101	0.10828
Concept Drug	Plantago seed	3	0.13095	2.59632	0.83762	8.04768	0.11105
Concept Drug	Calcium Chloride	3	0.13095	2.50219	0.80726	7.75579	0.12033
Concept Drug	Magnesium carbonate	3	0.13095	1.91398	0.61755	5.93201	0.20831
Concept Drug	Polycarbophil calcium	3	0.13095	1.81467	0.58552	5.62411	0.23053
Concept Drug	Polyethylene glycol 400	3	0.13095	1.49072	0.48102	4.61988	0.46024
Concept Drug	Labetalol	3	0.13095	1.40226	0.45248	4.34568	0.47863
Concept Drug	Megestrol	3	0.13095	1.35804	0.43822	4.20861	0.48944
Concept Drug	Menthol	3	0.13095	1.33713	0.43147	4.1438	0.49495
Concept Drug	Bisacodyl	3	0.13095	1.19858	0.38677	3.71432	0.74352
Concept Drug	Dextrothyroxine	3	0.13095	1.15016	0.37115	3.56426	0.74933
Concept Drug	Granisetron	3	0.13095	1.01397	0.32721	3.14215	0.77283
Concept Drug	Tobramycin	3	0.13095	0.99948	0.32254	3.09724	1
Concept Drug	Oxymetazoline	3	0.13095	0.85493	0.27589	2.64924	1
Concept Drug	Fludarabine	3	0.13095	0.70132	0.22633	2.17318	0.80623
Concept Drug	Oxygen	3	0.13095	0.58919	0.19015	1.82569	0.5032
Concept Drug	Solifenacin	3	0.13095	0.56272	0.1816	1.74366	0.50871
Concept Drug	Sulfasalazine	3	0.13095	0.48559	0.15671	1.50463	0.30698
Concept Drug	Filgrastim	3	0.13095	0.48193	0.15553	1.49328	0.30836
Concept Drug	Haloperidol	3	0.13095	0.44822	0.14466	1.38885	0.23829
Concept Drug	Oxybutynin	3	0.13095	0.42145	0.13602	1.30589	0.1822
Concept Drug	Leucovorin	3	0.13095	0.41098	0.13264	1.27344	0.1348
Concept Drug	Isosorbide Mononitrate	3	0.13095	0.37009	0.11944	1.14672	0.07631
Concept Drug	Apixaban	3	0.13095	0.32269	0.10414	0.99986	0.03157
Concept Drug	Azathioprine	3	0.13095	0.30425	0.09819	0.94273	0.0237
Concept Drug	Mesalazine	3	0.13095	0.30397	0.0981	0.94185	0.02373
Concept Drug	Methylphenidate	3	0.13095	0.23931	0.07724	0.7415	0.00268
Concept Drug	Medroxyprogesterone	3	0.13095	0.23775	0.07673	0.73666	0.00269
Concept Drug	Tacrolimus	3	0.13095	0.2136	0.06894	0.66182	0.00108
Concept Drug	Estradiol	3	0.13095	0.21165	0.06831	0.6558	0.00075
Concept Drug	Digoxin	3	0.13095	0.19662	0.06346	0.6092	0.00041
Concept Drug	Sildenafil	3	0.13095	0.15428	0.04979	0.47801	1e-05
Concept Drug	Vitamin A	3	0.13095	0.1165	0.0376	0.36096	0
Concept Drug	Quetiapine	3	0.13095	0.11449	0.03695	0.35474	0
Concept Drug	Methotrexate	3	0.13095	0.05526	0.01784	0.17122	0
Concept Drug	Diphencyprone	2	0.0873	1736.94	318.29	9478.63	0
Concept Drug	Pholcodine	2	0.0873	42.6243	10.5763	171.782	0.00109
Concept Drug	Urokinase	2	0.0873	35.2678	8.76376	141.927	0.00157
Concept Drug	Ammonium lactate	2	0.0873	8.48321	2.11927	33.9573	0.02385
Concept Drug	Alginic acid	2	0.0873	8.16422	2.03971	32.6784	0.0256
Concept Drug	Trimebutine	2	0.0873	8.14508	2.03494	32.6016	0.02571
Concept Drug	Dimethindene	2	0.0873	7.52736	1.88084	30.1254	0.0297
Concept Drug	Chloramphenicol	2	0.0873	6.22001	1.55458	24.8868	0.04192
Concept Drug	Povidone	2	0.0873	5.46637	1.36643	21.8681	0.05273
Concept Drug	Moxonidine	2	0.0873	4.93448	1.2336	19.7382	0.06307
Concept Drug	Nadroparin	2	0.0873	4.93098	1.23273	19.7242	0.06315
Concept Drug	Sodium picosulfate	2	0.0873	4.1405	1.03527	16.5596	0.08519
Concept Drug	Prazepam	2	0.0873	3.54477	0.88643	14.1754	0.11036
Concept Drug	Fluocinonide	2	0.0873	3.35965	0.84016	13.4346	0.12045
Concept Drug	Pyridostigmine	2	0.0873	2.95649	0.7394	11.8215	0.14777
Concept Drug	Vinblastine	2	0.0873	2.55903	0.64005	10.2314	0.18469
Concept Drug	Cyclizine	2	0.0873	2.29526	0.57411	9.17634	0.21716
Concept Drug	Eplerenone	2	0.0873	2.08892	0.52252	8.35106	0.24869
Concept Drug	Selenium	2	0.0873	2.03448	0.50891	8.13333	0.25811
Concept Drug	Polystyrene sulfonate	2	0.0873	1.97379	0.49373	7.89062	0.26923
Concept Drug	Acarbose	2	0.0873	1.94017	0.48533	7.75616	0.27569
Concept Drug	Carboxymethylcellulose	2	0.0873	1.8717	0.4682	7.48234	0.28955
Concept Drug	Lercanidipine	2	0.0873	1.86017	0.46532	7.43624	0.29198
Concept Drug	petrolatum	2	0.0873	1.74435	0.43636	6.97307	0.31809
Concept Drug	Brinzolamide	2	0.0873	1.73477	0.43396	6.93475	0.32039
Concept Drug	Pitavastatin	2	0.0873	1.63246	0.40838	6.52564	0.34655
Concept Drug	Mupirocin	2	0.0873	1.56024	0.39032	6.23685	0.36685
Concept Drug	Fludrocortisone	2	0.0873	1.54807	0.38727	6.1882	0.37043
Concept Drug	Chlorhexidine	2	0.0873	1.4795	0.37013	5.91402	0.39154
Concept Drug	Liothyronine	2	0.0873	1.39066	0.34791	5.5588	0.65856
Concept Drug	Travoprost	2	0.0873	1.3392	0.33503	5.35302	0.66451
Concept Drug	Fosinopril	2	0.0873	1.28448	0.32135	5.13425	0.67179
Concept Drug	Fluvastatin	2	0.0873	1.28093	0.32046	5.12005	0.67229
Concept Drug	Insulin Glulisine	2	0.0873	1.26876	0.31742	5.07142	0.67407
Concept Drug	Ketoprofen	2	0.0873	1.24601	0.31173	4.98045	0.67754
Concept Drug	Hypromellose	2	0.0873	1.17123	0.29302	4.68148	0.69038
Concept Drug	Fondaparinux sodium	2	0.0873	1.07817	0.26975	4.30944	0.70976
Concept Drug	Magnesium Sulfate	2	0.0873	1.01605	0.25421	4.06108	0.72505
Concept Drug	Dorzolamide	2	0.0873	1.01516	0.25398	4.05752	0.72528
Concept Drug	Chloroquine	2	0.0873	0.93952	0.23506	3.75514	1
Concept Drug	Doxepin	2	0.0873	0.9178	0.22963	3.66831	1
Concept Drug	Pancrelipase lipase	2	0.0873	0.85071	0.21285	3.40012	1
Concept Drug	Succinic acid	2	0.0873	0.80995	0.20265	3.23718	1
Concept Drug	Clobazam	2	0.0873	0.80219	0.20071	3.20615	1
Concept Drug	Pancrelipase	2	0.0873	0.75577	0.1891	3.02059	1
Concept Drug	Aliskiren	2	0.0873	0.73912	0.18493	2.95406	1
Concept Drug	Ranolazine	2	0.0873	0.7232	0.18095	2.8904	1
Concept Drug	Calcitriol	2	0.0873	0.72222	0.1807	2.88649	1
Concept Drug	Terazosin	2	0.0873	0.69841	0.17475	2.79131	1
Concept Drug	Bendroflumethiazide	2	0.0873	0.69505	0.17391	2.7779	1
Concept Drug	Isopropyl Alcohol	2	0.0873	0.6678	0.16709	2.66895	1
Concept Drug	Epirubicin	2	0.0873	0.66441	0.16624	2.65542	0.77578
Concept Drug	Gemfibrozil	2	0.0873	0.64289	0.16086	2.56941	0.77623
Concept Drug	Meropenem	2	0.0873	0.63607	0.15915	2.54212	0.77653
Concept Drug	Phenobarbital	2	0.0873	0.60494	0.15136	2.41771	0.77904
Concept Drug	Quinapril	2	0.0873	0.58994	0.14761	2.35776	0.78096
Concept Drug	Loxoprofen	2	0.0873	0.56958	0.14252	2.27637	0.59511
Concept Drug	Dutasteride	2	0.0873	0.55361	0.13852	2.21252	0.59615
Concept Drug	Omega-3-acid ethyl esters	2	0.0873	0.55268	0.13829	2.20882	0.59625
Concept Drug	Thyroid extract	2	0.0873	0.51309	0.12838	2.05058	0.60434
Concept Drug	Carisoprodol	2	0.0873	0.48188	0.12058	1.92584	0.45521
Concept Drug	Anastrozole	2	0.0873	0.42705	0.10686	1.70671	0.34656
Concept Drug	1-(Isopropylamino)-3-(1-Naphthyloxy)-2-Propanol	2	0.0873	0.41996	0.10508	1.67834	0.34955
Concept Drug	Pramipexole	2	0.0873	0.41282	0.1033	1.64981	0.25545
Concept Drug	Ropinirole	2	0.0873	0.37958	0.09498	1.51695	0.19025
Concept Drug	Triamterene	2	0.0873	0.34694	0.08681	1.3865	0.14145
Concept Drug	Insulin Detemir	2	0.0873	0.33974	0.08501	1.35775	0.14299
Concept Drug	Benazepril	2	0.0873	0.32484	0.08128	1.2982	0.10425
Concept Drug	Pseudoephedrine	2	0.0873	0.28427	0.07113	1.13603	0.05638
Concept Drug	(3R)-N-methyl-3-phenyl-3-[4-(trifluoromethyl)phenoxy]propan-1-amine	2	0.0873	0.26301	0.06581	1.05109	0.04216
Concept Drug	(3S)-N-methyl-3-phenyl-3-[4-(trifluoromethyl)phenoxy]propan-1-amine	2	0.0873	0.26301	0.06581	1.05109	0.04216
Concept Drug	Levodopa	2	0.0873	0.25484	0.06377	1.01843	0.03
Concept Drug	Carboplatin	2	0.0873	0.1914	0.04789	0.76488	0.00445
Concept Drug	Pioglitazone	2	0.0873	0.1668	0.04174	0.66659	0.00117
Concept Drug	Ipratropium bromide	2	0.0873	0.15677	0.03923	0.62648	0.00059
Concept Drug	Fluoride ion	2	0.0873	0.14004	0.03504	0.55964	0.00015
Concept Drug	Olanzapine	2	0.0873	0.13662	0.03419	0.54595	0.00011
Concept Drug	Aripiprazole	2	0.0873	0.12808	0.03205	0.51185	4e-05
Concept Drug	Bupropion	2	0.0873	0.08983	0.02248	0.35898	0
Concept Drug	Binimetinib	1	0.04365	1736.94	157.548	19149.5	0.00086
Concept Drug	Epacadostat	1	0.04365	385.986	48.92	3045.49	0.00287
Concept Drug	Sodium lauryl sulfoacetate	1	0.04365	96.4966	13.2354	703.537	0.01059
Concept Drug	4-Aminobenzoic Acid	1	0.04365	52.6345	7.30825	379.077	0.0191
Concept Drug	Unoprostone	1	0.04365	51.0864	7.09638	367.768	0.01966
Concept Drug	Bifonazole	1	0.04365	23.7937	3.33058	169.982	0.04143
Concept Drug	Zofenopril	1	0.04365	14.9093	2.09219	106.247	0.06513
Concept Drug	Tetraethylammonium	1	0.04365	14.1791	1.99013	101.022	0.06836
Concept Drug	Piretanide	1	0.04365	13.109	1.84048	93.3694	0.0737
Concept Drug	Coal tar	1	0.04365	11.7759	1.65394	83.8427	0.08167
Concept Drug	Alverine	1	0.04365	11.5029	1.61573	81.8931	0.08352
Concept Drug	Flunarizine	1	0.04365	10.755	1.511	76.5526	0.08904
Concept Drug	Nabilone	1	0.04365	9.73075	1.36749	69.2419	0.09791
Concept Drug	Silibinin	1	0.04365	9.67654	1.35989	68.8551	0.09843
Concept Drug	Benzbromarone	1	0.04365	9.33838	1.31249	66.4426	0.1018
Concept Drug	Manidipine	1	0.04365	9.26367	1.30202	65.9096	0.10257
Concept Drug	Glycine betaine	1	0.04365	8.77242	1.23314	62.4058	0.10798
Concept Drug	Potassium bicarbonate	1	0.04365	8.33064	1.17119	59.2557	0.11336
Concept Drug	Acetic acid	1	0.04365	7.94937	1.11771	56.5377	0.11845
Concept Drug	L-Cysteine	1	0.04365	7.60148	1.0689	54.0581	0.12351
Concept Drug	Carteolol	1	0.04365	7.4707	1.05055	53.1261	0.12552
Concept Drug	Phloroglucinol	1	0.04365	7.20721	1.01357	51.2485	0.12979
Concept Drug	Dexchlorpheniramine maleate	1	0.04365	7.13322	1.00318	50.7213	0.13104
Concept Drug	Bromhexine	1	0.04365	7.06072	0.99301	50.2048	0.13229
Concept Drug	Butanoic Acid	1	0.04365	6.62954	0.93248	47.1332	0.14025
Concept Drug	Dicloxacillin	1	0.04365	5.90795	0.83116	41.9945	0.15594
Concept Drug	Celiprolol	1	0.04365	5.75145	0.80917	40.8802	0.15982
Concept Drug	Polaprezinc	1	0.04365	5.66701	0.79731	40.2791	0.16199
Concept Drug	Pyridoxal	1	0.04365	4.81146	0.67711	34.1899	0.18788
Concept Drug	Cyclopentolate	1	0.04365	4.46514	0.62843	31.7258	0.20086
Concept Drug	Cilazapril	1	0.04365	4.31002	0.60662	30.6224	0.20728
Concept Drug	gabapentin enacarbil	1	0.04365	4.20566	0.59195	29.88	0.21183
Concept Drug	Nefopam	1	0.04365	4.0347	0.56792	28.664	0.21973
Concept Drug	Phenylpropanolamine	1	0.04365	3.77595	0.53154	26.8238	0.23287
Concept Drug	Isoxaflutole	1	0.04365	3.71538	0.52302	26.393	0.23618
Concept Drug	Gamma Hydroxybutyric Acid	1	0.04365	3.63376	0.51154	25.8127	0.24078
Concept Drug	Probenecid	1	0.04365	3.61486	0.50888	25.6782	0.24187
Concept Drug	Clotiazepam	1	0.04365	3.33706	0.46981	23.703	0.25913
Concept Drug	Cefixime	1	0.04365	2.95147	0.41557	20.9619	0.28757
Concept Drug	Difluprednate	1	0.04365	2.91677	0.41069	20.7153	0.29044
Concept Drug	Disopyramide	1	0.04365	2.75486	0.38791	19.5645	0.30459
Concept Drug	Azelaic Acid	1	0.04365	2.70341	0.38067	19.1988	0.30938
Concept Drug	Esketamine	1	0.04365	2.62774	0.37002	18.6611	0.3167
Concept Drug	Chromic chloride	1	0.04365	2.59632	0.3656	18.4377	0.31984
Concept Drug	Beta carotene	1	0.04365	2.50821	0.3532	17.8116	0.32898
Concept Drug	Lormetazepam	1	0.04365	2.39413	0.33715	17.0009	0.34161
Concept Drug	Simethicone	1	0.04365	2.35357	0.33144	16.7127	0.34633
Concept Drug	Milrinone	1	0.04365	2.34405	0.3301	16.645	0.34746
Concept Drug	Urea	1	0.04365	2.33146	0.32833	16.5556	0.34896
Concept Drug	Edoxaban	1	0.04365	2.22257	0.31301	15.7819	0.3625
Concept Drug	Imiquimod	1	0.04365	2.12991	0.29996	15.1235	0.37486
Concept Drug	Ivabradine	1	0.04365	1.97716	0.27846	14.0383	0.39713
Concept Drug	Co-Methylcobalamin	1	0.04365	1.95162	0.27487	13.8569	0.4011
Concept Drug	Sodium Citrate	1	0.04365	1.90768	0.26868	13.5447	0.40813
Concept Drug	Rilmenidine	1	0.04365	1.85471	0.26123	13.1685	0.41693
Concept Drug	Loxapine	1	0.04365	1.84584	0.25998	13.1055	0.41843
Concept Drug	Potassium Citrate	1	0.04365	1.84584	0.25998	13.1055	0.41843
Concept Drug	Mianserin	1	0.04365	1.839	0.25902	13.0569	0.41961
Concept Drug	Lipoic Acid	1	0.04365	1.83028	0.25779	12.9949	0.42111
Concept Drug	Potassium Iodide	1	0.04365	1.74129	0.24526	12.3628	0.43705
Concept Drug	natural alpha interferon	1	0.04365	1.72145	0.24247	12.2218	0.44076
Concept Drug	Lactic Acid	1	0.04365	1.65738	0.23345	11.7668	0.45318
Concept Drug	Dextrofloxacine	1	0.04365	1.62483	0.22886	11.5355	0.45976
Concept Drug	Loteprednol	1	0.04365	1.56481	0.22041	11.1092	0.47236
Concept Drug	Pheniramine	1	0.04365	1.49865	0.2111	10.6394	0.48704
Concept Drug	Phenazopyridine	1	0.04365	1.45533	0.205	10.3317	0.49713
Concept Drug	Clemastine	1	0.04365	1.41214	0.19892	10.025	0.50759
Concept Drug	Cefotaxime	1	0.04365	1.23187	0.17353	8.74475	0.55607
Concept Drug	Cilastatin	1	0.04365	1.21933	0.17177	8.65571	0.55976
Concept Drug	L-Aspartic Acid	1	0.04365	1.21933	0.17177	8.65571	0.55976
Concept Drug	Sufentanil	1	0.04365	1.19213	0.16794	8.46257	0.56792
Concept Drug	Dihydrocodeine	1	0.04365	1.11844	0.15756	7.93928	0.59116
Concept Drug	Flucloxacillin	1	0.04365	1.09794	0.15467	7.7937	0.59793
Concept Drug	Ketamine	1	0.04365	1.09413	0.15414	7.76669	0.5992
Concept Drug	Sodium fluoride	1	0.04365	1.09241	0.15389	7.75448	0.59978
Concept Drug	Calcipotriol	1	0.04365	1.0907	0.15365	7.7423	0.60036
Concept Drug	Acetazolamide	1	0.04365	1.08187	0.15241	7.67959	0.60334
Concept Drug	Acebutolol	1	0.04365	1.07086	0.15086	7.60144	0.60709
Concept Drug	Midodrine	1	0.04365	0.99254	0.13983	7.0453	1
Concept Drug	Trolamine salicylate	1	0.04365	0.98634	0.13895	7.00128	1
Concept Drug	Zolmitriptan	1	0.04365	0.96309	0.13568	6.83624	1
Concept Drug	Pramocaine	1	0.04365	0.90418	0.12738	6.41799	1
Concept Drug	Ganciclovir	1	0.04365	0.87946	0.1239	6.24247	1
Concept Drug	Piroxicam	1	0.04365	0.8603	0.1212	6.10639	1
Concept Drug	Iohexol	1	0.04365	0.85207	0.12004	6.04797	1
Concept Drug	Imipenem	1	0.04365	0.84957	0.11969	6.03021	1
Concept Drug	Polymyxin B Sulfate	1	0.04365	0.80713	0.11371	5.72891	1
Concept Drug	Fluvoxamine	1	0.04365	0.80265	0.11308	5.69714	1
Concept Drug	Protriptyline	1	0.04365	0.7847	0.11055	5.56971	1
Concept Drug	Calcium Citrate	1	0.04365	0.76958	0.10842	5.46234	1
Concept Drug	Sodium monofluorophosphate	1	0.04365	0.76048	0.10714	5.39775	1
Concept Drug	Neomycin	1	0.04365	0.73011	0.10287	5.18216	1
Concept Drug	Calcium Acetate	1	0.04365	0.72858	0.10265	5.17129	1
Concept Drug	Ofloxacin	1	0.04365	0.72569	0.10224	5.15076	1
Concept Drug	Entecavir	1	0.04365	0.70579	0.09944	5.00946	1
Concept Drug	Sevoflurane	1	0.04365	0.69491	0.09791	4.93228	1
Concept Drug	Mesna	1	0.04365	0.67493	0.09509	4.79043	1
Concept Drug	Febuxostat	1	0.04365	0.66094	0.09312	4.69106	1
Concept Drug	Salicyclic acid	1	0.04365	0.6426	0.09054	4.56088	1
Concept Drug	Brotizolam	1	0.04365	0.64105	0.09032	4.54993	1
Concept Drug	Panitumumab	1	0.04365	0.60977	0.08591	4.32787	1
Concept Drug	Cimetidine	1	0.04365	0.607	0.08552	4.3082	1
Concept Drug	Oxymorphone	1	0.04365	0.60405	0.08511	4.28723	1
Concept Drug	Acetylcysteine	1	0.04365	0.59894	0.08439	4.251	1
Concept Drug	Calcium gluconate	1	0.04365	0.56541	0.07966	4.01295	1
Concept Drug	Levocetirizine	1	0.04365	0.55502	0.0782	3.93921	1
Concept Drug	Chlorthalidone	1	0.04365	0.54305	0.07651	3.85421	1
Concept Drug	Linaclotide	1	0.04365	0.53934	0.07599	3.82788	1
Concept Drug	Vinorelbine	1	0.04365	0.53044	0.07474	3.76475	1
Concept Drug	Penicillin G	1	0.04365	0.5231	0.0737	3.71258	1
Concept Drug	Zinc	1	0.04365	0.49912	0.07033	3.5424	0.72917
Concept Drug	Cilostazol	1	0.04365	0.49869	0.07026	3.53935	0.72917
Concept Drug	Cefazolin	1	0.04365	0.49289	0.06945	3.49816	0.72923
Concept Drug	Zonisamide	1	0.04365	0.48701	0.06862	3.45647	0.72936
Concept Drug	Dronedarone	1	0.04365	0.48484	0.06831	3.44103	0.72943
Concept Drug	Itraconazole	1	0.04365	0.48362	0.06814	3.43241	0.72947
Concept Drug	Manganese	1	0.04365	0.47496	0.06692	3.37092	0.7299
Concept Drug	Vardenafil	1	0.04365	0.47347	0.06671	3.36036	0.72999
Concept Drug	Linagliptin	1	0.04365	0.45691	0.06438	3.24277	0.73143
Concept Drug	Scopolamine	1	0.04365	0.45643	0.06431	3.23937	0.73148
Concept Drug	Povidone-iodine	1	0.04365	0.44929	0.0633	3.18867	0.73236
Concept Drug	Ifosfamide	1	0.04365	0.44338	0.06247	3.14674	0.73321
Concept Drug	Alfacalcidol	1	0.04365	0.43527	0.06133	3.08917	0.73457
Concept Drug	Terbinafine	1	0.04365	0.42123	0.05935	2.98952	0.73748
Concept Drug	Indomethacin	1	0.04365	0.40535	0.05712	2.87683	0.52924
Concept Drug	Lacosamide	1	0.04365	0.39453	0.05559	2.80004	0.52982
Concept Drug	Dipyridamole	1	0.04365	0.39059	0.05503	2.77202	0.53024
Concept Drug	Minocycline	1	0.04365	0.38246	0.05389	2.71433	0.53146
Concept Drug	Erythromycin	1	0.04365	0.37978	0.05351	2.69534	0.53198
Concept Drug	Amphotericin B	1	0.04365	0.37958	0.05348	2.69387	0.53202
Concept Drug	Hyoscyamine	1	0.04365	0.36368	0.05124	2.58105	0.53638
Concept Drug	Butalbital	1	0.04365	0.36338	0.0512	2.57889	0.53649
Concept Drug	Meclizine	1	0.04365	0.34924	0.04921	2.47854	0.54241
Concept Drug	Sucralfate	1	0.04365	0.33141	0.0467	2.35203	0.38385
Concept Drug	Nortriptyline	1	0.04365	0.32794	0.04621	2.32738	0.38461
Concept Drug	Bumetanide	1	0.04365	0.32582	0.04591	2.31231	0.38516
Concept Drug	Oseltamivir	1	0.04365	0.3224	0.04543	2.28806	0.38618
Concept Drug	Tamoxifen	1	0.04365	0.3207	0.04519	2.27602	0.38676
Concept Drug	Nitrofurantoin	1	0.04365	0.31237	0.04402	2.21687	0.39026
Concept Drug	Ibrutinib	1	0.04365	0.28867	0.04068	2.04867	0.27697
Concept Drug	Lisdexamfetamine	1	0.04365	0.28259	0.03982	2.0055	0.27896
Concept Drug	Beclomethasone	1	0.04365	0.269	0.0379	1.90905	0.28657
Concept Drug	Progesterone	1	0.04365	0.26628	0.03752	1.88974	0.19758
Concept Drug	Hydralazine	1	0.04365	0.26345	0.03712	1.86967	0.1978
Concept Drug	Dextromethorphan	1	0.04365	0.25095	0.03536	1.78093	0.20134
Concept Drug	Ursodeoxycholic acid	1	0.04365	0.24908	0.0351	1.76765	0.20226
Concept Drug	Raloxifene	1	0.04365	0.24662	0.03475	1.7502	0.20364
Concept Drug	Norethindrone	1	0.04365	0.24578	0.03463	1.74426	0.20416
Concept Drug	Buspirone	1	0.04365	0.24479	0.03449	1.73725	0.2048
Concept Drug	Memantine	1	0.04365	0.24351	0.03431	1.72812	0.20568
Concept Drug	Tolterodine	1	0.04365	0.2331	0.03285	1.65425	0.14237
Concept Drug	Propofol	1	0.04365	0.2255	0.03178	1.60034	0.1453
Concept Drug	Bimatoprost	1	0.04365	0.22203	0.03129	1.57569	0.14735
Concept Drug	Zidovudine	1	0.04365	0.20824	0.02934	1.47783	0.10317
Concept Drug	Eszopiclone	1	0.04365	0.20179	0.02843	1.43207	0.07185
Concept Drug	Clindamycin	1	0.04365	0.199	0.02804	1.41221	0.07199
Concept Drug	Lovastatin	1	0.04365	0.19208	0.02707	1.3631	0.07359
Concept Drug	Donepezil	1	0.04365	0.1889	0.02662	1.34056	0.075
Concept Drug	Tizanidine	1	0.04365	0.18272	0.02575	1.2967	0.05135
Concept Drug	Irinotecan	1	0.04365	0.17921	0.02525	1.27182	0.05211
Concept Drug	Desvenlafaxine	1	0.04365	0.17785	0.02506	1.26211	0.05254
Concept Drug	Mycophenolic acid	1	0.04365	0.16919	0.02384	1.20064	0.03661
Concept Drug	Ethanol	1	0.04365	0.16348	0.02304	1.16013	0.03826
Concept Drug	Clarithromycin	1	0.04365	0.16268	0.02292	1.15448	0.0386
Concept Drug	Carbidopa	1	0.04365	0.14921	0.02103	1.05887	0.01837
Concept Drug	Everolimus	1	0.04365	0.14561	0.02052	1.03331	0.01902
Concept Drug	Intravenous Immunoglobulin	1	0.04365	0.13478	0.01899	0.95645	0.0091
Concept Drug	Gemcitabine	1	0.04365	0.12619	0.01778	0.89554	0.00652
Concept Drug	Sumatriptan	1	0.04365	0.12313	0.01735	0.87383	0.0069
Concept Drug	Oxaliplatin	1	0.04365	0.11972	0.01687	0.84962	0.00463
Concept Drug	Docetaxel	1	0.04365	0.11688	0.01647	0.82943	0.00317
Concept Drug	Insulin recombinant	1	0.04365	0.11561	0.01629	0.82041	0.0032
Concept Drug	Imatinib	1	0.04365	0.10844	0.01528	0.76955	0.00236
Concept Drug	Tretinoin	1	0.04365	0.10742	0.01514	0.76233	0.00157
Concept Drug	Apremilast	1	0.04365	0.09759	0.01375	0.69254	0.00079
Concept Drug	Nicotine	1	0.04365	0.07708	0.01086	0.54701	7e-05
Concept Drug	Topiramate	1	0.04365	0.07678	0.01082	0.54486	7e-05
Concept Drug	Buprenorphine	1	0.04365	0.07251	0.01022	0.51454	3e-05
Concept Drug	Omega-3-carboxylic acids	1	0.04365	0.06939	0.00978	0.4924	2e-05
Concept Drug	Bevacizumab	1	0.04365	0.06044	0.00852	0.4289	0
Concept Drug	Glucose	1	0.04365	0.04721	0.00665	0.33499	0
Concept Drug	Risperidone	1	0.04365	0.04464	0.00629	0.31678	0
Concept Drug	Levonorgestrel	1	0.04365	0.02712	0.00382	0.19245	0
Concept Drug	Etanercept	1	0.04365	0.00896	0.00126	0.06359	0
Indication	MALIGNANT MELANOMA	1122	48.9742	334.393	319.499	349.982	0
Indication	METASTATIC MALIGNANT MELANOMA	1102	48.1013	491.616	468.585	515.778	0
Indication	HYPERTENSION	145	6.32911	1.8776	1.60386	2.19805	0
Indication	PAIN	106	4.6268	2.14542	1.78133	2.58392	0
Indication	MALIGNANT MELANOMA STAGE IV	79	3.44828	1241.79	963.595	1600.31	0
Indication	HYPOTHYROIDISM	67	2.92449	4.7102	3.71969	5.96446	0
Indication	PROPHYLAXIS	64	2.79354	2.65008	2.08119	3.37446	0
Indication	CONSTIPATION	55	2.4007	5.41685	4.17124	7.03443	0
Indication	PRODUCT USED FOR UNKNOWN INDICATION	51	2.2261	0.12296	0.09373	0.16129	0
Indication	ROUTINE HEALTH MAINTENANCE	49	2.1388	37.6926	28.5297	49.7985	0
Indication	NAUSEA	40	1.74596	5.35803	3.93996	7.28649	0
Indication	GASTROOESOPHAGEAL REFLUX DISEASE	37	1.61502	1.81046	1.31507	2.49247	0.00076
Indication	ANXIETY	36	1.57137	1.53817	1.1123	2.12709	0.01239
Indication	DIABETES MELLITUS	31	1.35312	0.54716	0.38571	0.7762	0.00026
Indication	HYPERCHOLESTEROLAEMIA	29	1.26582	3.24066	2.25682	4.65341	0
Indication	PRURITUS	26	1.13488	13.054	8.90107	19.1446	0
Indication	INSOMNIA	26	1.13488	1.51327	1.0325	2.21788	0.0388
Indication	DEPRESSION	22	0.96028	0.43751	0.28865	0.66314	1e-05
Indication	RASH	20	0.87298	13.0059	8.39997	20.1374	0
Indication	HYPERLIPIDAEMIA	20	0.87298	2.58367	1.66979	3.99773	0.00016
Indication	DIARRHOEA	18	0.78568	4.10543	2.59057	6.50611	0
Indication	ARTHRALGIA	18	0.78568	2.21313	1.39669	3.50683	0.00215
Indication	COUGH	16	0.69838	4.33489	2.65941	7.06596	0
Indication	BENIGN PROSTATIC HYPERPLASIA	16	0.69838	3.40305	2.08787	5.54667	3e-05
Indication	ATRIAL FIBRILLATION	16	0.69838	0.52635	0.323	0.85774	0.00594
Indication	METASTASES TO CENTRAL NERVOUS SYSTEM	15	0.65474	38.8287	23.3809	64.4829	0
Indication	TYPE 2 DIABETES MELLITUS	15	0.65474	0.38527	0.23264	0.63803	2e-05
Indication	MALIGNANT MELANOMA STAGE III	13	0.56744	410.549	231.395	728.412	0
Indication	METASTASES TO LUNG	12	0.52379	23.4062	13.2869	41.2326	0
Indication	VOMITING	12	0.52379	5.21995	2.96757	9.18189	1e-05
Indication	SEIZURE	12	0.52379	3.58255	2.03697	6.30086	0.00019
Indication	GOUT	12	0.52379	3.09615	1.76048	5.44518	0.00069
Indication	CANCER PAIN	10	0.43649	4.7328	2.54885	8.78804	7e-05
Indication	EPILEPSY	10	0.43649	0.88655	0.47762	1.64562	0.88074
Indication	PROPHYLAXIS AGAINST GASTROINTESTINAL ULCER	9	0.39284	4.10948	2.14012	7.89106	0.00045
Indication	CORONARY ARTERY DISEASE	9	0.39284	2.74687	1.43069	5.2739	0.00658
Indication	HYPOKALAEMIA	8	0.34919	7.95165	3.97821	15.8938	1e-05
Indication	DYSPEPSIA	8	0.34919	1.08584	0.54362	2.16889	0.71175
Indication	SLEEP DISORDER	8	0.34919	0.94621	0.47372	1.88995	1
Indication	BACK PAIN	8	0.34919	0.60439	0.3026	1.20717	0.16778
Indication	BLOOD CHOLESTEROL INCREASED	8	0.34919	0.31716	0.1588	0.63345	0.00012
Indication	ASTHMA	8	0.34919	0.31036	0.15539	0.61988	9e-05
Indication	MELANOMA RECURRENT	7	0.30554	593.101	266.361	1320.65	0
Indication	ADVERSE EVENT	7	0.30554	26.8401	12.7733	56.3981	0
Indication	CONVULSION PROPHYLAXIS	7	0.30554	12.58	5.99598	26.3938	0
Indication	ABDOMINAL PAIN	7	0.30554	4.24902	2.027	8.90684	0.00157
Indication	PROPHYLAXIS OF NAUSEA AND VOMITING	7	0.30554	3.48433	1.66234	7.30329	0.00463
Indication	PYREXIA	7	0.30554	1.75778	0.83877	3.6837	0.12727
Indication	PULMONARY EMBOLISM	7	0.30554	1.66807	0.79597	3.49566	0.20994
Indication	ANAEMIA	7	0.30554	1.53614	0.73303	3.21915	0.23427
Indication	VITAMIN SUPPLEMENTATION	7	0.30554	1.16663	0.55672	2.44469	0.67838
Indication	HYPERSENSITIVITY	7	0.30554	0.70157	0.33481	1.47008	0.42749
Indication	CHRONIC OBSTRUCTIVE PULMONARY DISEASE	7	0.30554	0.31855	0.15203	0.66748	0.00036
Indication	TUMOUR PAIN	6	0.26189	59.3825	26.5243	132.945	0
Indication	METASTASES TO LYMPH NODES	6	0.26189	37.6232	16.8471	84.0209	0
Indication	ADRENAL INSUFFICIENCY	6	0.26189	21.4658	9.62987	47.8489	0
Indication	DYSLIPIDAEMIA	6	0.26189	1.83237	0.82389	4.07529	0.15169
Indication	ANALGESIC THERAPY	6	0.26189	1.77359	0.79747	3.94453	0.16105
Indication	ANTICOAGULANT THERAPY	6	0.26189	1.0323	0.4642	2.29568	0.83451
Indication	NEURALGIA	6	0.26189	0.98174	0.44146	2.18322	1
Indication	HEADACHE	6	0.26189	0.77157	0.34696	1.7158	0.71723
Indication	HYPOPHYSITIS	5	0.21825	354.477	141.37	888.83	0
Indication	DRY SKIN	5	0.21825	14.0643	5.84907	33.818	4e-05
Indication	CONSTIPATION PROPHYLAXIS	5	0.21825	9.69815	4.0355	23.3067	0.0002
Indication	METASTASES TO LIVER	5	0.21825	6.33688	2.63796	15.2224	0.00133
Indication	HYPERTHYROIDISM	5	0.21825	5.15412	2.14591	12.3793	0.00322
Indication	SLEEP DISORDER THERAPY	5	0.21825	4.66042	1.94048	11.1928	0.0049
Indication	SEPSIS	5	0.21825	3.98472	1.65928	9.56921	0.00926
Indication	OEDEMA	5	0.21825	3.01499	1.25563	7.23956	0.02703
Indication	NEOPLASM MALIGNANT	5	0.21825	1.30137	0.54209	3.12415	0.44398
Indication	BLOOD CHOLESTEROL	5	0.21825	0.82312	0.34289	1.9759	0.83922
Indication	PREMEDICATION	5	0.21825	0.74713	0.31124	1.79349	0.6968
Indication	LUNG NEOPLASM MALIGNANT	5	0.21825	0.73859	0.30768	1.77298	0.69764
Indication	RHEUMATOID ARTHRITIS	5	0.21825	0.04075	0.01698	0.09782	0
Indication	BRAIN OEDEMA	4	0.1746	23.5917	8.83239	63.0144	3e-05
Indication	MUCOSAL INFLAMMATION	4	0.1746	18.6267	6.97844	49.7179	8e-05
Indication	ENDOCARDITIS	4	0.1746	10.5189	3.94539	28.0448	0.00065
Indication	MYOCARDIAL ISCHAEMIA	4	0.1746	3.47822	1.30589	9.26419	0.0296
Indication	FATIGUE	4	0.1746	3.1696	1.19007	8.4418	0.0394
Indication	HYPERURICAEMIA	4	0.1746	1.91345	0.71856	5.09533	0.15956
Indication	INFLAMMATION	4	0.1746	1.89364	0.71112	5.04254	0.1637
Indication	AFFECTIVE DISORDER	4	0.1746	1.79761	0.67507	4.78676	0.29347
Indication	MINERAL SUPPLEMENTATION	4	0.1746	1.64094	0.61625	4.36949	0.31638
Indication	CARDIOVASCULAR EVENT PROPHYLAXIS	4	0.1746	1.18059	0.44339	3.14345	0.58709
Indication	PAIN IN EXTREMITY	4	0.1746	1.14028	0.42826	3.03613	0.78431
Indication	SEASONAL ALLERGY	4	0.1746	1.04588	0.39281	2.78472	0.79636
Indication	GLAUCOMA	4	0.1746	0.83829	0.31485	2.23194	1
Indication	HORMONE REPLACEMENT THERAPY	4	0.1746	0.45413	0.17058	1.20905	0.1256
Indication	MIGRAINE	4	0.1746	0.36463	0.13696	0.97077	0.03222
Indication	THROMBOSIS PROPHYLAXIS	4	0.1746	0.35111	0.13188	0.93476	0.02428
Indication	OSTEOPOROSIS	4	0.1746	0.10904	0.04096	0.29028	0
Indication	PSORIASIS	4	0.1746	0.0862	0.03238	0.22947	0
Indication	Nodular melanoma	3	0.13095	1042.16	286.998	3784.36	0
Indication	Gastrointestinal melanoma	3	0.13095	947.421	264.483	3393.82	0
Indication	MALIGNANT NEOPLASM PROGRESSION	3	0.13095	66.3798	21.1949	207.893	2e-05
Indication	NEOPLASM PROPHYLAXIS	3	0.13095	33.2959	10.6884	103.722	0.00012
Indication	PAIN PROPHYLAXIS	3	0.13095	11.8428	3.81493	36.7637	0.00225
Indication	MYASTHENIA GRAVIS	3	0.13095	5.81889	1.87629	18.046	0.01562
Indication	HYPOPITUITARISM	3	0.13095	3.4925	1.12658	10.8271	0.05631
Indication	OEDEMA PERIPHERAL	3	0.13095	3.17539	1.02434	9.84352	0.07047
Indication	ANTIDEPRESSANT THERAPY	3	0.13095	3.07423	0.99172	9.52976	0.07595
Indication	STEM CELL TRANSPLANT	3	0.13095	1.99648	0.64416	6.18778	0.19187
Indication	RHINITIS ALLERGIC	3	0.13095	1.95858	0.63194	6.07029	0.19921
Indication	MYALGIA	3	0.13095	1.95308	0.63016	6.05322	0.2003
Indication	NECK PAIN	3	0.13095	1.863	0.60111	5.77396	0.21936
Indication	MUSCULOSKELETAL PAIN	3	0.13095	1.82675	0.58942	5.66158	0.22767
Indication	CEREBROVASCULAR ACCIDENT	3	0.13095	1.34612	0.43437	4.17163	0.49255
Indication	INFECTION PROPHYLAXIS	3	0.13095	1.18535	0.3825	3.67333	0.74499
Indication	DYSPNOEA	3	0.13095	0.88439	0.2854	2.74053	1
Indication	INFECTION	3	0.13095	0.83903	0.27076	2.59996	1
Indication	BLOOD CHOLESTEROL ABNORMAL	3	0.13095	0.78583	0.2536	2.43507	1
Indication	DRY EYE	3	0.13095	0.73237	0.23635	2.2694	0.80466
Indication	PNEUMONIA	3	0.13095	0.70727	0.22825	2.19161	0.8058
Indication	URINARY TRACT INFECTION	3	0.13095	0.5872	0.1895	1.81952	0.50345
Indication	OSTEOARTHRITIS	3	0.13095	0.55419	0.17885	1.71724	0.39103
Indication	NEUROPATHY PERIPHERAL	3	0.13095	0.53166	0.17158	1.64741	0.39387
Indication	ARTHRITIS	3	0.13095	0.22097	0.07132	0.68467	0.00146
Indication	Congenital hyperthyroidism	2	0.0873	6947.75	630.191	76597.8	0
Indication	LARYNGEAL INFLAMMATION	2	0.0873	1389.55	269.722	7158.66	0
Indication	PANOPHTHALMITIS	2	0.0873	1389.55	269.722	7158.66	0
Indication	LARYNGEAL PAIN	2	0.0873	1157.96	233.832	5734.31	0
Indication	AXILLARY PAIN	2	0.0873	694.775	152.312	3169.23	1e-05
Indication	PERIORBITAL OEDEMA	2	0.0873	385.986	89.611	1662.58	2e-05
Indication	METASTASES TO ABDOMINAL CAVITY	2	0.0873	210.538	50.5491	876.895	5e-05
Indication	APTYALISM	2	0.0873	165.423	40.0669	682.974	8e-05
Indication	METASTASES TO ADRENALS	2	0.0873	103.698	25.422	422.989	0.00019
Indication	DERMATITIS ACNEIFORM	2	0.0873	39.4759	9.80125	158.994	0.00126
Indication	SCLERITIS	2	0.0873	33.8915	8.42406	136.351	0.0017
Indication	MALNUTRITION	2	0.0873	20.7396	5.16852	83.221	0.0044
Indication	METASTATIC PAIN	2	0.0873	16.7013	4.1655	66.9631	0.00666
Indication	HYPERKERATOSIS	2	0.0873	12.0831	3.01642	48.4018	0.01233
Indication	AUTOIMMUNE HEPATITIS	2	0.0873	11.3525	2.83447	45.4689	0.01387
Indication	CATARACT	2	0.0873	9.14178	2.2835	36.5983	0.02078
Indication	STEROID THERAPY	2	0.0873	8.53532	2.13227	34.1663	0.02359
Indication	ERYTHEMA	2	0.0873	8.32066	2.07873	33.3056	0.02472
Indication	BLOOD GLUCOSE	2	0.0873	7.43871	1.85872	29.7701	0.03035
Indication	METASTASIS	2	0.0873	6.36824	1.59158	25.4806	0.04019
Indication	STOMATITIS	2	0.0873	5.86308	1.46548	23.457	0.04658
Indication	ASCITES	2	0.0873	5.71832	1.42934	22.8772	0.04869
Indication	ORAL CANDIDIASIS	2	0.0873	5.23568	1.30882	20.9443	0.05688
Indication	VITAMIN D DECREASED	2	0.0873	5.15412	1.28846	20.6177	0.05846
Indication	HYPERGLYCAEMIA	2	0.0873	4.18792	1.04712	16.7494	0.08357
Indication	IMMUNISATION	2	0.0873	4.12085	1.03037	16.481	0.08588
Indication	COAGULOPATHY	2	0.0873	3.40243	0.85085	13.6057	0.118
Indication	DECREASED APPETITE	2	0.0873	3.28499	0.82151	13.1358	0.12491
Indication	HYPOTENSION	2	0.0873	2.99601	0.74928	11.9796	0.14471
Indication	ISCHAEMIC STROKE	2	0.0873	2.85916	0.71508	11.4321	0.15573
Indication	IRON DEFICIENCY ANAEMIA	2	0.0873	2.43354	0.60868	9.72944	0.19918
Indication	ANTIBIOTIC THERAPY	2	0.0873	2.40823	0.60235	9.62822	0.20231
Indication	TACHYCARDIA	2	0.0873	2.36882	0.5925	9.47057	0.20732
Indication	ECZEMA	2	0.0873	2.35119	0.58809	9.40003	0.20962
Indication	COLITIS	2	0.0873	2.04828	0.51236	8.1885	0.25568
Indication	TRANSIENT ISCHAEMIC ATTACK	2	0.0873	2.02381	0.50624	8.09067	0.26002
Indication	SCIATICA	2	0.0873	1.96486	0.4915	7.85491	0.27093
Indication	PANIC DISORDER	2	0.0873	1.96153	0.49067	7.84159	0.27156
Indication	ACTINIC KERATOSIS	2	0.0873	1.92779	0.48223	7.70664	0.27812
Indication	CARDIOVASCULAR DISORDER	2	0.0873	1.82788	0.45725	7.30707	0.29894
Indication	Nutritional supplementation	2	0.0873	1.56446	0.39137	6.25371	0.36562
Indication	ABDOMINAL PAIN UPPER	2	0.0873	1.48647	0.37187	5.94187	0.38932
Indication	HYPERKALAEMIA	2	0.0873	1.45808	0.36477	5.82836	0.39847
Indication	NASAL CONGESTION	2	0.0873	1.23736	0.30956	4.94584	0.67891
Indication	ANTIFUNGAL PROPHYLAXIS	2	0.0873	1.23625	0.30929	4.94144	0.67909
Indication	CHEST PAIN	2	0.0873	1.17559	0.29411	4.69891	0.68956
Indication	PAIN MANAGEMENT	2	0.0873	1.12042	0.28032	4.47835	0.70046
Indication	HERPES ZOSTER	2	0.0873	0.98021	0.24524	3.91782	1
Indication	THROMBOSIS	2	0.0873	0.79358	0.19856	3.17173	1
Indication	MYOCARDIAL INFARCTION	2	0.0873	0.79168	0.19808	3.16413	1
Indication	GASTRITIS	2	0.0873	0.66524	0.16645	2.65873	0.77578
Indication	NASOPHARYNGITIS	2	0.0873	0.63351	0.15851	2.53192	0.77667
Indication	ANGINA PECTORIS	2	0.0873	0.59612	0.14916	2.38244	0.78011
Indication	BLOOD PRESSURE ABNORMAL	2	0.0873	0.5398	0.13507	2.15733	0.598
Indication	TYPE 1 DIABETES MELLITUS	2	0.0873	0.47998	0.1201	1.91825	0.45565
Indication	MUSCLE SPASMS	2	0.0873	0.47151	0.11798	1.8844	0.45801
Indication	SUPPLEMENTATION THERAPY	2	0.0873	0.44955	0.11249	1.79661	0.34133
Indication	THYROID DISORDER	2	0.0873	0.35653	0.08921	1.42485	0.1964
Indication	CARDIAC DISORDER	2	0.0873	0.27793	0.06955	1.11071	0.05765
Indication	FIBROMYALGIA	2	0.0873	0.22545	0.05642	0.90097	0.01644
Indication	CEREBROVASCULAR ACCIDENT PROPHYLAXIS	2	0.0873	0.14283	0.03574	0.57079	0.00022
Indication	BREAST CANCER	2	0.0873	0.12203	0.03054	0.48764	2e-05
Indication	PSORIATIC ARTHROPATHY	2	0.0873	0.06402	0.01602	0.25582	0
Indication	CONTRACEPTION	2	0.0873	0.04987	0.01248	0.19927	0
Indication	Acral lentiginous melanoma stage I	1	0.04365	N/A	N/A	N/A	N/A
Indication	Anti-epithelial antibody	1	0.04365	N/A	N/A	N/A	N/A
Indication	Fungating wound	1	0.04365	N/A	N/A	N/A	N/A
Indication	PCO2 decreased	1	0.04365	N/A	N/A	N/A	N/A
Indication	Superficial spreading melanoma stage IV	1	0.04365	N/A	N/A	N/A	N/A
Indication	Salivary gland pain	1	0.04365	1736.94	157.548	19149.5	0.00086
Indication	ANTITHROMBIN III	1	0.04365	1157.96	120.491	11128.4	0.00115
Indication	RECTAL LESION	1	0.04365	1157.96	120.491	11128.4	0.00115
Indication	METASTASES TO HEART	1	0.04365	496.268	61.0802	4032.11	0.0023
Indication	Ranula	1	0.04365	496.268	61.0802	4032.11	0.0023
Indication	Acral lentiginous melanoma	1	0.04365	434.235	54.331	3470.57	0.00259
Indication	METASTASES TO SMALL INTESTINE	1	0.04365	385.986	48.92	3045.49	0.00287
Indication	METASTASES TO THORAX	1	0.04365	385.986	48.92	3045.49	0.00287
Indication	MALIGNANT MELANOMA STAGE II	1	0.04365	347.388	44.4864	2712.7	0.00316
Indication	METASTASES TO SOFT TISSUE	1	0.04365	315.807	40.788	2445.18	0.00345
Indication	SUPERFICIAL SPREADING MELANOMA STAGE UNSPECIFIED	1	0.04365	289.49	37.6562	2225.51	0.00373
Indication	MALIGNANT MELANOMA OF SITES OTHER THAN SKIN	1	0.04365	231.592	30.6034	1752.57	0.00459
Indication	BUNDLE BRANCH BLOCK	1	0.04365	217.117	28.8045	1636.55	0.00488
Indication	Large intestine polyp	1	0.04365	192.993	25.7739	1445.12	0.00545
Indication	XEROSIS	1	0.04365	192.993	25.7739	1445.12	0.00545
Indication	BLOOD LACTATE DEHYDROGENASE INCREASED	1	0.04365	182.836	24.4856	1365.24	0.00574
Indication	GENITAL INFECTION	1	0.04365	165.423	22.2601	1229.31	0.00631
Indication	B-CELL LYMPHOMA STAGE II	1	0.04365	151.038	20.4053	1117.97	0.00688
Indication	VISUAL FIELD DEFECT	1	0.04365	151.038	20.4053	1117.97	0.00688
Indication	METASTASES TO PANCREAS	1	0.04365	133.611	18.1381	984.217	0.00774
Indication	HYPERTROPHY	1	0.04365	124.067	16.8871	911.503	0.00831
Indication	SPINAL CORD INFECTION	1	0.04365	108.559	14.8399	794.139	0.00945
Indication	CEREBRAL ARTERY STENOSIS	1	0.04365	89.0738	12.2426	648.078	0.01145
Indication	ALLERGIC RESPIRATORY SYMPTOM	1	0.04365	84.7287	11.6595	615.719	0.01202
Indication	Catarrh	1	0.04365	84.7287	11.6595	615.719	0.01202
Indication	INTRAOCULAR PRESSURE DECREASED	1	0.04365	77.1972	10.6454	559.811	0.01315
Indication	ANAEMIA MACROCYTIC	1	0.04365	75.519	10.4189	547.384	0.01344
Indication	DIARRHOEA HAEMORRHAGIC	1	0.04365	69.4775	9.60155	502.745	0.01457
Indication	Sinus node dysfunction	1	0.04365	64.3311	8.90312	464.835	0.01571
Indication	THERAPY CESSATION	1	0.04365	64.3311	8.90312	464.835	0.01571
Indication	FACE OEDEMA	1	0.04365	63.1614	8.7441	456.235	0.01599
Indication	HEPATIC PAIN	1	0.04365	60.9452	8.44252	439.954	0.01656
Indication	COLOSTOMY	1	0.04365	59.8944	8.2994	432.241	0.01684
Indication	DUODENAL ULCER HAEMORRHAGE	1	0.04365	58.8793	8.16105	424.794	0.01712
Indication	LEFT VENTRICULAR HYPERTROPHY	1	0.04365	56.9488	7.89774	410.645	0.01769
Indication	PELVIC VENOUS THROMBOSIS	1	0.04365	55.1409	7.65089	397.407	0.01825
Indication	SMALL INTESTINE CARCINOMA METASTATIC	1	0.04365	54.2793	7.53316	391.103	0.01853
Indication	VITAMIN C DEFICIENCY	1	0.04365	51.8489	7.20075	373.337	0.01938
Indication	INTRAOCULAR MELANOMA	1	0.04365	48.9278	6.80064	352.016	0.02051
Indication	BLOOD CORTISOL DECREASED	1	0.04365	46.9443	6.52857	337.557	0.02136
Indication	BRAF gene mutation	1	0.04365	46.9443	6.52857	337.557	0.02136
Indication	METASTASES TO SKIN	1	0.04365	46.9443	6.52857	337.557	0.02136
Indication	MITRAL VALVE STENOSIS	1	0.04365	46.9443	6.52857	337.557	0.02136
Indication	HYPOCHOLESTEROLAEMIA	1	0.04365	43.4235	6.04489	311.932	0.02304
Indication	APHASIA	1	0.04365	42.8874	5.97116	308.035	0.02333
Indication	ALANINE AMINOTRANSFERASE INCREASED	1	0.04365	40.8691	5.69338	293.373	0.02445
Indication	ASPARTATE AMINOTRANSFERASE INCREASED	1	0.04365	40.8691	5.69338	293.373	0.02445
Indication	INTERTRIGO	1	0.04365	40.3939	5.62793	289.923	0.02473
Indication	BRAIN CANCER METASTATIC	1	0.04365	37.3535	5.20877	267.872	0.02669
Indication	VIRAL HEPATITIS CARRIER	1	0.04365	37.3535	5.20877	267.872	0.02669
Indication	GINGIVAL PAIN	1	0.04365	36.9561	5.15393	264.993	0.02697
Indication	PRURIGO	1	0.04365	36.1862	5.04765	259.416	0.02753
Indication	RETINOPATHY	1	0.04365	33.4027	4.66301	239.274	0.02977
Indication	RASH MACULO-PAPULAR	1	0.04365	31.8704	4.45102	228.2	0.03116
Indication	BODY TINEA	1	0.04365	31.5807	4.41092	226.107	0.03144
Indication	BREAST PAIN	1	0.04365	29.6913	4.14922	212.467	0.03339
Indication	BLOOD TESTOSTERONE ABNORMAL	1	0.04365	28.2429	3.94843	202.02	0.03506
Indication	BACTERIAL SEPSIS	1	0.04365	27.791	3.88574	198.763	0.03562
Indication	PROCTITIS	1	0.04365	27.791	3.88574	198.763	0.03562
Indication	ANAPHYLAXIS PROPHYLAXIS	1	0.04365	27.1397	3.79537	194.069	0.03645
Indication	BLADDER DYSFUNCTION	1	0.04365	22.8544	3.19995	163.229	0.04308
Indication	METASTASES TO SPINE	1	0.04365	22.4121	3.13841	160.05	0.04391
Indication	STEVENS-JOHNSON SYNDROME	1	0.04365	21.9866	3.07919	156.992	0.04473
Indication	APHTHOUS STOMATITIS	1	0.04365	20.6778	2.89697	147.593	0.04748
Indication	NEURODERMATITIS	1	0.04365	18.3803	2.57675	131.109	0.05322
Indication	GROIN PAIN	1	0.04365	18.1878	2.5499	129.729	0.05376
Indication	PLATELET COUNT INCREASED	1	0.04365	16.3093	2.28774	116.269	0.05974
Indication	NASAL DISCOMFORT	1	0.04365	15.9352	2.23551	113.59	0.06109
Indication	THYROIDITIS	1	0.04365	15.7904	2.21527	112.553	0.06163
Indication	ADRENAL DISORDER	1	0.04365	15.5084	2.17589	110.534	0.06271
Indication	INFUSION RELATED REACTION	1	0.04365	15.2363	2.13788	108.587	0.06379
Indication	SKIN EXFOLIATION	1	0.04365	15.1038	2.11937	107.638	0.06433
Indication	PORTAL VEIN THROMBOSIS	1	0.04365	14.7198	2.06571	104.89	0.06594
Indication	LARYNGITIS	1	0.04365	14.5351	2.03989	103.568	0.06675
Indication	HEPATIC CANCER METASTATIC	1	0.04365	14.1791	1.99013	101.022	0.06836
Indication	PERIPHERAL SENSORY NEUROPATHY	1	0.04365	14.1791	1.99013	101.022	0.06836
Indication	HEPATIC NEOPLASM	1	0.04365	13.0597	1.83359	93.0171	0.07397
Indication	CEREBRAL DISORDER	1	0.04365	12.9622	1.81996	92.3204	0.0745
Indication	PRE-EXISTING DISEASE	1	0.04365	12.1041	1.69988	86.1878	0.07955
Indication	CHOLANGITIS	1	0.04365	12.0621	1.694	85.8875	0.07982
Indication	BRADYCARDIA	1	0.04365	11.8159	1.65954	84.1289	0.0814
Indication	PROSTATISM	1	0.04365	11.7759	1.65394	83.8427	0.08167
Indication	MOUTH ULCERATION	1	0.04365	10.8221	1.52038	77.031	0.08852
Indication	HEPATIC FAILURE	1	0.04365	10.7884	1.51568	76.7911	0.08878
Indication	DISEASE PROGRESSION	1	0.04365	10.6561	1.49713	75.8461	0.08983
Indication	PROSTATIC ADENOMA	1	0.04365	10.0692	1.41492	71.6572	0.09479
Indication	INFLUENZA IMMUNISATION	1	0.04365	9.62293	1.35238	68.4726	0.09895
Indication	INTRAOCULAR PRESSURE TEST	1	0.04365	9.62293	1.35238	68.4726	0.09895
Indication	VISUAL IMPAIRMENT	1	0.04365	9.38886	1.31957	66.8027	0.10128
Indication	BLADDER TRANSITIONAL CELL CARCINOMA	1	0.04365	9.33838	1.31249	66.4426	0.1018
Indication	ANDROGEN DEFICIENCY	1	0.04365	9.26367	1.30202	65.9096	0.10257
Indication	DANDRUFF	1	0.04365	8.93027	1.25528	63.5316	0.10618
Indication	CARDIAC PACEMAKER INSERTION	1	0.04365	8.81695	1.23939	62.7234	0.10747
Indication	LIPID METABOLISM DISORDER	1	0.04365	8.77242	1.23314	62.4058	0.10798
Indication	STRESS URINARY INCONTINENCE	1	0.04365	8.77242	1.23314	62.4058	0.10798
Indication	BLOOD CORTICOTROPHIN DECREASED	1	0.04365	8.62004	1.21178	61.3192	0.10978
Indication	CAROTID ARTERY STENOSIS	1	0.04365	8.5987	1.20878	61.167	0.11003
Indication	ASTHMA EXERCISE INDUCED	1	0.04365	8.55635	1.20284	60.865	0.11054
Indication	PROPHYLAXIS AGAINST DIARRHOEA	1	0.04365	8.55635	1.20284	60.865	0.11054
Indication	EYE PAIN	1	0.04365	8.49359	1.19404	60.4175	0.11131
Indication	ARTERIOSCLEROSIS CORONARY ARTERY	1	0.04365	8.37079	1.17682	59.5419	0.11285
Indication	HELICOBACTER GASTRITIS	1	0.04365	8.23193	1.15734	58.552	0.11463
Indication	INTERMITTENT CLAUDICATION	1	0.04365	8.17383	1.14919	58.1377	0.1154
Indication	RADIOTHERAPY	1	0.04365	8.13554	1.14382	57.8648	0.11591
Indication	PLATELET AGGREGATION INHIBITION	1	0.04365	7.4868	1.05281	53.2408	0.12527
Indication	HYPERTONIA	1	0.04365	7.4707	1.05055	53.1261	0.12552
Indication	PNEUMONITIS	1	0.04365	7.26752	1.02203	51.6783	0.12879
Indication	TENSION HEADACHE	1	0.04365	7.20721	1.01357	51.2485	0.12979
Indication	SKIN LESION	1	0.04365	7.03214	0.989	50.0012	0.13279
Indication	MUSCULOSKELETAL CHEST PAIN	1	0.04365	7.00378	0.98502	49.7991	0.13329
Indication	PNEUMONIA BACTERIAL	1	0.04365	6.98969	0.98304	49.6987	0.13354
Indication	ARTHROPOD BITE	1	0.04365	6.97566	0.98107	49.5988	0.13379
Indication	THYROID HORMONE REPLACEMENT THERAPY	1	0.04365	6.56687	0.92368	46.6868	0.14148
Indication	LUNG CARCINOMA CELL TYPE UNSPECIFIED STAGE IV	1	0.04365	6.52984	0.91848	46.4231	0.14223
Indication	MENIERE'S DISEASE	1	0.04365	6.44504	0.90658	45.8191	0.14395
Indication	MALIGNANT PERITONEAL NEOPLASM	1	0.04365	6.3858	0.89826	45.3972	0.14518
Indication	PRIMARY HYPOTHYROIDISM	1	0.04365	6.08385	0.85586	43.2469	0.1518
Indication	PEMPHIGOID	1	0.04365	6.04152	0.84991	42.9455	0.15278
Indication	MICTURITION DISORDER	1	0.04365	5.86803	0.82555	41.7103	0.15691
Indication	EAR PAIN	1	0.04365	5.4793	0.77094	38.9428	0.16704
Indication	PLEURAL EFFUSION	1	0.04365	5.4535	0.76732	38.7592	0.16776
Indication	DIABETES MELLITUS MANAGEMENT	1	0.04365	5.38585	0.75782	38.2777	0.16968
Indication	GASTROOESOPHAGEAL REFLUX PROPHYLAXIS	1	0.04365	5.33622	0.75084	37.9244	0.17111
Indication	PROPHYLAXIS URINARY TRACT INFECTION	1	0.04365	5.26345	0.74062	37.4064	0.17325
Indication	HYPOMAGNESAEMIA	1	0.04365	5.02005	0.70642	35.6742	0.18083
Indication	ANTIALLERGIC THERAPY	1	0.04365	5.01281	0.7054	35.6227	0.18107
Indication	FOLATE DEFICIENCY	1	0.04365	4.8722	0.68564	34.6221	0.18577
Indication	SEXUAL DYSFUNCTION	1	0.04365	4.85857	0.68373	34.5251	0.18624
Indication	GRANULOMATOSIS WITH POLYANGIITIS	1	0.04365	4.79155	0.67431	34.0482	0.18858
Indication	ANXIOLYTIC THERAPY	1	0.04365	4.77837	0.67246	33.9545	0.18905
Indication	DRY MOUTH	1	0.04365	4.74573	0.66787	33.7222	0.19021
Indication	Pneumocystis jirovecii pneumonia	1	0.04365	4.73926	0.66696	33.6761	0.19045
Indication	HEART RATE ABNORMAL	1	0.04365	4.51739	0.63577	32.0976	0.19879
Indication	LAXATIVE SUPPORTIVE CARE	1	0.04365	4.49984	0.63331	31.9727	0.19948
Indication	ADVERSE DRUG REACTION	1	0.04365	4.43662	0.62442	31.523	0.20201
Indication	IMMUNE SYSTEM DISORDER	1	0.04365	4.38068	0.61656	31.125	0.20431
Indication	BLOOD URIC ACID INCREASED	1	0.04365	4.34235	0.61117	30.8523	0.20591
Indication	DEHYDRATION	1	0.04365	3.58872	0.50521	25.4924	0.2434
Indication	INFLUENZA LIKE ILLNESS	1	0.04365	3.5232	0.49599	25.0265	0.24731
Indication	VIRAL INFECTION	1	0.04365	3.49133	0.49151	24.7999	0.24925
Indication	ANTACID THERAPY	1	0.04365	3.46349	0.48759	24.6019	0.25098
Indication	ANTIVIRAL TREATMENT	1	0.04365	3.30845	0.46579	23.4997	0.26105
Indication	HEPATITIS	1	0.04365	3.30845	0.46579	23.4997	0.26105
Indication	RHEUMATIC DISORDER	1	0.04365	3.30216	0.4649	23.455	0.26147
Indication	HYPOCALCAEMIA	1	0.04365	3.1929	0.44953	22.6782	0.26909
Indication	DERMATITIS	1	0.04365	3.01552	0.42458	21.4172	0.28243
Indication	Candida infection	1	0.04365	3.00249	0.42275	21.3246	0.28346
Indication	SKIN ULCER	1	0.04365	2.84046	0.39995	20.1729	0.29695
Indication	JOINT SWELLING	1	0.04365	2.79926	0.39416	19.88	0.30058
Indication	GENITAL HERPES	1	0.04365	2.70762	0.38126	19.2287	0.30898
Indication	POLYMYALGIA RHEUMATICA	1	0.04365	2.64979	0.37313	18.8178	0.31453
Indication	POSTOPERATIVE ANALGESIA	1	0.04365	2.63972	0.37171	18.7462	0.31552
Indication	HERPES SIMPLEX	1	0.04365	2.63172	0.37058	18.6894	0.31631
Indication	OESOPHAGITIS	1	0.04365	2.39413	0.33715	17.0009	0.34161
Indication	SPINAL PAIN	1	0.04365	2.38919	0.33645	16.9658	0.34218
Indication	VITAMIN B12 DEFICIENCY	1	0.04365	2.32678	0.32767	16.5223	0.34952
Indication	AORTIC VALVE REPLACEMENT	1	0.04365	2.24266	0.31583	15.9246	0.35992
Indication	HYPERTRIGLYCERIDAEMIA	1	0.04365	2.22115	0.31281	15.7718	0.36268
Indication	ARTERIOSCLEROSIS	1	0.04365	2.20144	0.31003	15.6318	0.36524
Indication	CYTOMEGALOVIRUS INFECTION	1	0.04365	2.18483	0.30769	15.5137	0.36743
Indication	RETINAL VEIN OCCLUSION	1	0.04365	2.14569	0.30219	15.2357	0.37269
Indication	OESTROGEN REPLACEMENT THERAPY	1	0.04365	2.13646	0.30089	15.17	0.37396
Indication	MALAISE	1	0.04365	2.13514	0.3007	15.1607	0.37414
Indication	DIALYSIS	1	0.04365	1.99419	0.28086	14.1593	0.39452
Indication	DYSURIA	1	0.04365	1.99304	0.2807	14.1512	0.39469
Indication	EMBOLISM	1	0.04365	1.98848	0.28006	14.1188	0.39539
Indication	SINUS CONGESTION	1	0.04365	1.97379	0.27799	14.0144	0.39765
Indication	ASTHENIA	1	0.04365	1.95822	0.2758	13.9038	0.40007
Indication	VERTIGO	1	0.04365	1.92886	0.27166	13.6952	0.40471
Indication	FLATULENCE	1	0.04365	1.92033	0.27046	13.6346	0.40608
Indication	EYE DISORDER	1	0.04365	1.90454	0.26824	13.5224	0.40864
Indication	UVEITIS	1	0.04365	1.90037	0.26765	13.4928	0.40932
Indication	ADJUVANT THERAPY	1	0.04365	1.79251	0.25247	12.7266	0.42774
Indication	PHARYNGITIS	1	0.04365	1.79158	0.25234	12.72	0.4279
Indication	DEPRESSED MOOD	1	0.04365	1.77148	0.24951	12.5772	0.43151
Indication	NEPHROTIC SYNDROME	1	0.04365	1.76518	0.24862	12.5325	0.43266
Indication	HYPOGONADISM	1	0.04365	1.72916	0.24355	12.2766	0.43931
Indication	THYROIDECTOMY	1	0.04365	1.72145	0.24247	12.2218	0.44076
Indication	RHINITIS	1	0.04365	1.67416	0.23581	11.8859	0.44987
Indication	INTERSTITIAL LUNG DISEASE	1	0.04365	1.61801	0.2279	11.4871	0.46115
Indication	NERVOUS SYSTEM DISORDER	1	0.04365	1.57688	0.22211	11.195	0.46977
Indication	ANTIINFLAMMATORY THERAPY	1	0.04365	1.56905	0.22101	11.1394	0.47145
Indication	POST HERPETIC NEURALGIA	1	0.04365	1.54326	0.21738	10.9562	0.47705
Indication	SWELLING	1	0.04365	1.36498	0.19228	9.69003	0.51949
Indication	NEOPLASM	1	0.04365	1.34699	0.18974	9.56224	0.52417
Indication	MIGRAINE PROPHYLAXIS	1	0.04365	1.34178	0.18901	9.52529	0.52554
Indication	BONE PAIN	1	0.04365	1.32338	0.18642	9.39461	0.53043
Indication	PANCREATIC CARCINOMA METASTATIC	1	0.04365	1.21976	0.17183	8.65875	0.55963
Indication	BRONCHITIS CHRONIC	1	0.04365	1.18522	0.16696	8.41347	0.57003
Indication	GASTRITIS PROPHYLAXIS	1	0.04365	1.04635	0.14741	7.42738	0.61559
Indication	PROSTATOMEGALY	1	0.04365	1.03574	0.14591	7.35207	0.61934
Indication	WHEEZING	1	0.04365	1.03174	0.14535	7.32367	0.62076
Indication	ONYCHOMYCOSIS	1	0.04365	1.02595	0.14453	7.28257	0.62283
Indication	LOWER RESPIRATORY TRACT INFECTION	1	0.04365	1.01933	0.1436	7.23554	0.62521
Indication	ROSACEA	1	0.04365	0.99254	0.13983	7.0453	1
Indication	PROCEDURAL PAIN	1	0.04365	0.9562	0.13471	6.78731	1
Indication	SURGERY	1	0.04365	0.94092	0.13256	6.67881	1
Indication	CELLULITIS	1	0.04365	0.90254	0.12715	6.40632	1
Indication	POLLAKIURIA	1	0.04365	0.88619	0.12485	6.29025	1
Indication	DIAGNOSTIC PROCEDURE	1	0.04365	0.81527	0.11486	5.78674	1
Indication	LUNG DISORDER	1	0.04365	0.80228	0.11303	5.69451	1
Indication	OSTEOPOROSIS PROPHYLAXIS	1	0.04365	0.78205	0.11018	5.55089	1
Indication	UPPER RESPIRATORY TRACT INFECTION	1	0.04365	0.74196	0.10453	5.2663	1
Indication	ABDOMINAL DISCOMFORT	1	0.04365	0.71626	0.10091	5.08384	1
Indication	URINARY INCONTINENCE	1	0.04365	0.70679	0.09958	5.01659	1
Indication	GASTRIC ULCER	1	0.04365	0.64594	0.09101	4.58463	1
Indication	ESSENTIAL HYPERTENSION	1	0.04365	0.63035	0.08881	4.47396	1
Indication	RENAL FAILURE	1	0.04365	0.62933	0.08867	4.46667	1
Indication	ABDOMINAL DISTENSION	1	0.04365	0.62559	0.08814	4.44012	1
Indication	ANAESTHESIA	1	0.04365	0.59383	0.08367	4.21466	1
Indication	BLOOD PRESSURE INCREASED	1	0.04365	0.5868	0.08268	4.16482	1
Indication	ANTIBIOTIC PROPHYLAXIS	1	0.04365	0.57391	0.08086	4.07329	1
Indication	BREAKTHROUGH PAIN	1	0.04365	0.56303	0.07933	3.99604	1
Indication	GASTROINTESTINAL DISORDER	1	0.04365	0.49485	0.06972	3.51212	0.7292
Indication	LYMPHOMA	1	0.04365	0.48336	0.0681	3.4305	0.72948
Indication	FLUID RETENTION	1	0.04365	0.45817	0.06456	3.25176	0.73129
Indication	DIABETIC NEUROPATHY	1	0.04365	0.43191	0.06086	3.06535	0.7352
Indication	CARDIAC FAILURE CONGESTIVE	1	0.04365	0.42452	0.05982	3.0129	0.73673
Indication	IRRITABLE BOWEL SYNDROME	1	0.04365	0.40012	0.05638	2.83972	0.52943
Indication	ARRHYTHMIA	1	0.04365	0.39788	0.05606	2.82378	0.52956
Indication	GASTRIC DISORDER	1	0.04365	0.37305	0.05256	2.64758	0.53354
Indication	CHEMOTHERAPY	1	0.04365	0.35858	0.05052	2.54481	0.53827
Indication	OVARIAN CANCER	1	0.04365	0.356	0.05016	2.52655	0.53932
Indication	IMMUNOSUPPRESSION	1	0.04365	0.35477	0.04999	2.51778	0.53985
Indication	PANCREATIC CARCINOMA	1	0.04365	0.35437	0.04993	2.51495	0.54002
Indication	BLOOD TESTOSTERONE DECREASED	1	0.04365	0.29291	0.04127	2.07872	0.27606
Indication	GAIT DISTURBANCE	1	0.04365	0.28358	0.03996	2.01254	0.27858
Indication	RESTLESS LEGS SYNDROME	1	0.04365	0.28176	0.0397	1.99964	0.27929
Indication	METASTASES TO BONE	1	0.04365	0.26425	0.03724	1.87536	0.19772
Indication	ALOPECIA	1	0.04365	0.26345	0.03712	1.86967	0.1978
Indication	BLOOD PRESSURE	1	0.04365	0.18459	0.02601	1.31	0.05115
Indication	BREAST CANCER METASTATIC	1	0.04365	0.1826	0.02573	1.29588	0.05137
Indication	DEEP VEIN THROMBOSIS	1	0.04365	0.17128	0.02414	1.2155	0.03635
Indication	CHRONIC LYMPHOCYTIC LEUKAEMIA	1	0.04365	0.16746	0.0236	1.18837	0.03696
Indication	ERECTILE DYSFUNCTION	1	0.04365	0.14881	0.02097	1.05601	0.01842
Indication	ACNE	1	0.04365	0.13833	0.01949	0.98167	0.01334
Indication	NON-SMALL CELL LUNG CANCER	1	0.04365	0.12723	0.01793	0.90289	0.00645
Indication	PULMONARY HYPERTENSION	1	0.04365	0.09539	0.01344	0.67696	0.00054
Indication	PROSTATE CANCER	1	0.04365	0.08272	0.01166	0.58701	0.00013
Indication	ANKYLOSING SPONDYLITIS	1	0.04365	0.07824	0.01102	0.5552	6e-05
Indication	BIPOLAR DISORDER	1	0.04365	0.07083	0.00998	0.50266	2e-05
Indication	SMOKING CESSATION THERAPY	1	0.04365	0.05889	0.0083	0.41792	0
Meddra Level4 by Reaction	Malignant neoplasm progression	484	21.1261	56.7853	52.4228	61.5108	0
Meddra Level4 by Reaction	Fatigue	202	8.81711	2.41978	2.12112	2.7605	0
Meddra Level4 by Reaction	Death	199	8.68616	2.02915	1.77679	2.31736	0
Meddra Level4 by Reaction	Diarrhoea	104	4.5395	1.53194	1.26961	1.84847	3e-05
Meddra Level4 by Reaction	Nausea	93	4.05936	0.94326	0.77297	1.15107	0.60661
Meddra Level4 by Reaction	Pruritus	77	3.36098	2.13361	1.71287	2.6577	0
Meddra Level4 by Reaction	Arthralgia	75	3.27368	1.69103	1.35351	2.11273	2e-05
Meddra Level4 by Reaction	Rash	74	3.23003	1.62966	1.30236	2.0392	9e-05
Meddra Level4 by Reaction	Adverse event	69	3.01179	5.34038	4.23227	6.73862	0
Meddra Level4 by Reaction	Dyspnoea	65	2.83719	0.92749	0.72983	1.17867	0.58495
Meddra Level4 by Reaction	Asthenia	60	2.61894	1.25417	0.977	1.60998	0.07915
Meddra Level4 by Reaction	Pyrexia	59	2.57529	1.31828	1.02472	1.69595	0.03448
Meddra Level4 by Reaction	Vomiting	58	2.53165	0.96877	0.75138	1.24905	0.89567
Meddra Level4 by Reaction	Pneumonitis	54	2.35705	21.4363	16.4561	27.9238	0
Meddra Level4 by Reaction	Disease progression	53	2.3134	3.98665	3.05476	5.20282	0
Meddra Level4 by Reaction	Decreased appetite	53	2.3134	1.82817	1.40095	2.38568	5e-05
Meddra Level4 by Reaction	Anaemia	52	2.26975	1.97468	1.50927	2.5836	1e-05
Meddra Level4 by Reaction	Headache	52	2.26975	0.67503	0.51596	0.88314	0.00304
Meddra Level4 by Reaction	Drug ineffective	51	2.2261	0.39092	0.298	0.5128	0
Meddra Level4 by Reaction	Colitis	47	2.05151	13.0974	9.86431	17.3902	0
Meddra Level4 by Reaction	Renal failure acute	46	2.00786	2.34209	1.75923	3.11806	0
Meddra Level4 by Reaction	Weight decreased	42	1.83326	1.26889	0.94029	1.71231	0.13533
Meddra Level4 by Reaction	Pain	42	1.83326	0.63047	0.46721	0.85077	0.00147
Meddra Level4 by Reaction	Hypothyroidism	41	1.78961	11.2175	8.27824	15.2004	0
Meddra Level4 by Reaction	Constipation	37	1.61502	1.59295	1.15708	2.193	0.00651
Meddra Level4 by Reaction	Hypophysitis	34	1.48407	267.827	189.407	378.715	0
Meddra Level4 by Reaction	Metastatic malignant melanoma	34	1.48407	137.021	97.5032	192.554	0
Meddra Level4 by Reaction	Hepatitis	33	1.44042	9.75808	6.95102	13.6987	0
Meddra Level4 by Reaction	Myalgia	33	1.44042	1.46611	1.04479	2.05733	0.03325
Meddra Level4 by Reaction	Abdominal pain	33	1.44042	1.09878	0.78303	1.54185	0.58056
Meddra Level4 by Reaction	Hyponatraemia	31	1.35312	4.20271	2.96204	5.96303	0
Meddra Level4 by Reaction	Cough	31	1.35312	1.04957	0.73985	1.48895	0.78057
Meddra Level4 by Reaction	Oedema peripheral	31	1.35312	0.94629	0.66705	1.34243	0.86006
Meddra Level4 by Reaction	Muscular weakness	30	1.30947	1.9472	1.36452	2.77872	0.00075
Meddra Level4 by Reaction	Autoimmune hepatitis	27	1.17852	35.8268	24.5761	52.2281	0
Meddra Level4 by Reaction	Aspartate aminotransferase increased	27	1.17852	2.98719	2.05278	4.34692	0
Meddra Level4 by Reaction	Vitiligo	26	1.13488	166.644	112.674	246.465	0
Meddra Level4 by Reaction	Alanine aminotransferase increased	26	1.13488	2.59319	1.76923	3.80088	2e-05
Meddra Level4 by Reaction	Dizziness	26	1.13488	0.40116	0.27373	0.58792	0
Meddra Level4 by Reaction	General physical health deterioration	25	1.09123	2.08701	1.41307	3.0824	0.00073
Meddra Level4 by Reaction	Malaise	25	1.09123	0.44661	0.30242	0.65955	0
Meddra Level4 by Reaction	Adrenal insufficiency	24	1.04758	28.1001	18.8435	41.9039	0
Meddra Level4 by Reaction	Rash maculo-papular	24	1.04758	9.52944	6.39715	14.1954	0
Meddra Level4 by Reaction	Weight increased	24	1.04758	0.89073	0.59825	1.3262	0.69741
Meddra Level4 by Reaction	Diabetes mellitus	22	0.96028	1.86722	1.2318	2.83042	0.00751
Meddra Level4 by Reaction	Sepsis	22	0.96028	1.51683	1.00067	2.29923	0.06277
Meddra Level4 by Reaction	Chills	22	0.96028	1.42771	0.94188	2.16413	0.0955
Meddra Level4 by Reaction	Dehydration	22	0.96028	1.14054	0.75244	1.72881	0.4923
Meddra Level4 by Reaction	Back pain	22	0.96028	0.74439	0.49111	1.12831	0.19352
Meddra Level4 by Reaction	Gait disturbance	21	0.91663	0.81182	0.53032	1.24273	0.3741
Meddra Level4 by Reaction	Pain in extremity	21	0.91663	0.53048	0.34654	0.81204	0.00168
Meddra Level4 by Reaction	Interstitial lung disease	20	0.87298	3.74199	2.41821	5.79043	0
Meddra Level4 by Reaction	Feeling abnormal	19	0.82933	0.58173	0.37174	0.91035	0.01327
Meddra Level4 by Reaction	Metastases to central nervous system	18	0.78568	13.5287	8.53142	21.4532	0
Meddra Level4 by Reaction	Pancreatitis	18	0.78568	2.13719	1.34877	3.38648	0.0029
Meddra Level4 by Reaction	Dry mouth	18	0.78568	1.71057	1.07956	2.7104	0.02894
Meddra Level4 by Reaction	Inappropriate schedule of drug administration	18	0.78568	1.17169	0.7395	1.85649	0.44302
Meddra Level4 by Reaction	Renal failure	18	0.78568	1.04935	0.66229	1.66263	0.80774
Meddra Level4 by Reaction	Confusional state	18	0.78568	0.81471	0.5142	1.29083	0.45342
Meddra Level4 by Reaction	Anxiety	18	0.78568	0.48328	0.30503	0.7657	0.00066
Meddra Level4 by Reaction	Pleural effusion	17	0.74203	1.94666	1.21213	3.12631	0.00991
Meddra Level4 by Reaction	Hypotension	17	0.74203	0.67779	0.42208	1.08843	0.10822
Meddra Level4 by Reaction	Somnolence	17	0.74203	0.66899	0.4166	1.07429	0.10899
Meddra Level4 by Reaction	Type 1 diabetes mellitus	16	0.69838	18.6267	11.4157	30.3925	0
Meddra Level4 by Reaction	Malignant melanoma	16	0.69838	10.2701	6.29798	16.7476	0
Meddra Level4 by Reaction	Hyperglycaemia	16	0.69838	3.10861	1.90727	5.06666	9e-05
Meddra Level4 by Reaction	Arthritis	16	0.69838	1.74792	1.07253	2.84862	0.03038
Meddra Level4 by Reaction	Pulmonary embolism	16	0.69838	1.01348	0.6219	1.6516	0.89926
Meddra Level4 by Reaction	Blood glucose increased	16	0.69838	0.57424	0.35238	0.93577	0.02157
Meddra Level4 by Reaction	Chest pain	16	0.69838	0.56921	0.3493	0.92758	0.01743
Meddra Level4 by Reaction	Uveitis	15	0.65474	15.513	9.3571	25.7188	0
Meddra Level4 by Reaction	Eosinophilia	15	0.65474	7.87846	4.75477	13.0543	0
Meddra Level4 by Reaction	Lung disorder	15	0.65474	2.61233	1.57719	4.32687	0.0009
Meddra Level4 by Reaction	Hepatic enzyme increased	15	0.65474	2.01782	1.2183	3.34202	0.01436
Meddra Level4 by Reaction	Neuropathy peripheral	15	0.65474	1.52359	0.91993	2.52335	0.10726
Meddra Level4 by Reaction	Psoriasis	15	0.65474	1.13647	0.68621	1.88215	0.57928
Meddra Level4 by Reaction	Thrombocytopenia	15	0.65474	1.10687	0.66834	1.83313	0.68095
Meddra Level4 by Reaction	Pemphigoid	14	0.61109	25.4763	15.0834	43.0301	0
Meddra Level4 by Reaction	Erythema	14	0.61109	0.69612	0.41291	1.17356	0.21577
Meddra Level4 by Reaction	Convulsion	14	0.61109	0.5693	0.33769	0.95976	0.03226
Meddra Level4 by Reaction	Pneumonia	14	0.61109	0.37726	0.22378	0.636	2e-05
Meddra Level4 by Reaction	Dry skin	13	0.56744	1.98237	1.15267	3.40931	0.02758
Meddra Level4 by Reaction	Visual impairment	13	0.56744	0.96441	0.56081	1.65847	1
Meddra Level4 by Reaction	Urinary tract infection	13	0.56744	0.6832	0.39729	1.17486	0.20339
Meddra Level4 by Reaction	Insomnia	13	0.56744	0.35285	0.20519	0.60675	1e-05
Meddra Level4 by Reaction	Blood bilirubin increased	12	0.52379	2.60932	1.48373	4.58882	0.00283
Meddra Level4 by Reaction	Lymphadenopathy	12	0.52379	2.58169	1.46802	4.54021	0.00308
Meddra Level4 by Reaction	Rhabdomyolysis	12	0.52379	1.99945	1.137	3.51611	0.02245
Meddra Level4 by Reaction	Neoplasm malignant	12	0.52379	1.6704	0.94991	2.93738	0.08743
Meddra Level4 by Reaction	Blood creatinine increased	12	0.52379	1.26334	0.71845	2.2215	0.41199
Meddra Level4 by Reaction	Myositis	11	0.48014	10.2255	5.66593	18.4543	0
Meddra Level4 by Reaction	Hyperthyroidism	11	0.48014	7.15727	3.96687	12.9136	0
Meddra Level4 by Reaction	Diabetic ketoacidosis	11	0.48014	4.28537	2.37572	7.73004	8e-05
Meddra Level4 by Reaction	Dyspnoea exertional	11	0.48014	3.01338	1.67073	5.435	0.0014
Meddra Level4 by Reaction	Rash erythematous	11	0.48014	2.19147	1.21512	3.95231	0.02053
Meddra Level4 by Reaction	Cerebral haemorrhage	11	0.48014	2.1734	1.2051	3.91971	0.02104
Meddra Level4 by Reaction	Balance disorder	11	0.48014	0.95035	0.527	1.71377	1
Meddra Level4 by Reaction	Atrial fibrillation	11	0.48014	0.90226	0.50034	1.62705	0.88549
Meddra Level4 by Reaction	Platelet count decreased	11	0.48014	0.85686	0.47517	1.54517	0.77833
Meddra Level4 by Reaction	Abdominal pain upper	11	0.48014	0.44489	0.24672	0.80224	0.00317
Meddra Level4 by Reaction	Depression	11	0.48014	0.31856	0.17666	0.57443	1e-05
Meddra Level4 by Reaction	Drug dose omission	11	0.48014	0.30902	0.17137	0.55723	0
Meddra Level4 by Reaction	Off label use	11	0.48014	0.25529	0.14158	0.46035	0
Meddra Level4 by Reaction	Hypopituitarism	10	0.43649	77.0261	41.2167	143.947	0
Meddra Level4 by Reaction	Thyroiditis	10	0.43649	42.4161	22.7666	79.0247	0
Meddra Level4 by Reaction	Myasthenia gravis	10	0.43649	21.4569	11.5384	39.9015	0
Meddra Level4 by Reaction	Myocarditis	10	0.43649	12.5456	6.75172	23.3114	0
Meddra Level4 by Reaction	Tubulointerstitial nephritis	10	0.43649	5.66239	3.04923	10.515	2e-05
Meddra Level4 by Reaction	Thyroid disorder	10	0.43649	5.37918	2.89679	9.98885	3e-05
Meddra Level4 by Reaction	Hepatotoxicity	10	0.43649	4.64857	2.50351	8.63158	8e-05
Meddra Level4 by Reaction	No therapeutic response	10	0.43649	1.78257	0.96026	3.30907	0.08354
Meddra Level4 by Reaction	Tachycardia	10	0.43649	0.88601	0.47733	1.64462	0.88076
Meddra Level4 by Reaction	Influenza like illness	10	0.43649	0.78114	0.42083	1.44993	0.57278
Meddra Level4 by Reaction	Hepatocellular injury	9	0.39284	4.40103	2.29189	8.45113	0.00028
Meddra Level4 by Reaction	Transaminases increased	9	0.39284	3.36543	1.75276	6.46189	0.00179
Meddra Level4 by Reaction	Blood potassium decreased	9	0.39284	2.17238	1.13153	4.17067	0.02584
Meddra Level4 by Reaction	Hepatic function abnormal	9	0.39284	1.96734	1.02475	3.77694	0.05393
Meddra Level4 by Reaction	Blood alkaline phosphatase increased	9	0.39284	1.93268	1.0067	3.71039	0.05727
Meddra Level4 by Reaction	Hypokalaemia	9	0.39284	1.57593	0.8209	3.0254	0.20004
Meddra Level4 by Reaction	Rash generalised	9	0.39284	1.50892	0.786	2.89674	0.21218
Meddra Level4 by Reaction	Cellulitis	9	0.39284	1.36971	0.71349	2.62945	0.32337
Meddra Level4 by Reaction	Dysphagia	9	0.39284	0.74836	0.38985	1.43655	0.46923
Meddra Level4 by Reaction	Sinusitis	9	0.39284	0.73651	0.38368	1.41381	0.4707
Meddra Level4 by Reaction	Neutropenia	9	0.39284	0.71608	0.37304	1.37459	0.39444
Meddra Level4 by Reaction	Cardiac arrest	9	0.39284	0.69785	0.36354	1.33958	0.32848
Meddra Level4 by Reaction	Gastrointestinal haemorrhage	9	0.39284	0.62226	0.32417	1.19448	0.18478
Meddra Level4 by Reaction	Hypertension	9	0.39284	0.33187	0.17289	0.63704	0.0001
Meddra Level4 by Reaction	Cerebrovascular accident	9	0.39284	0.31305	0.16309	0.60091	3e-05
Meddra Level4 by Reaction	Fall	9	0.39284	0.21676	0.11292	0.41607	0
Meddra Level4 by Reaction	Melanoma recurrent	8	0.34919	257.324	125.629	527.073	0
Meddra Level4 by Reaction	Nephritis	8	0.34919	24.2082	12.0917	48.4658	0
Meddra Level4 by Reaction	Blood thyroid stimulating hormone decreased	8	0.34919	17.2937	8.64399	34.5989	0
Meddra Level4 by Reaction	Lipase increased	8	0.34919	6.74375	3.37431	13.4778	3e-05
Meddra Level4 by Reaction	Lymphocyte count decreased	8	0.34919	4.58371	2.294	9.15884	0.00046
Meddra Level4 by Reaction	Cholestasis	8	0.34919	3.74189	1.87285	7.47615	0.00165
Meddra Level4 by Reaction	Neoplasm progression	8	0.34919	3.37844	1.691	6.74974	0.00307
Meddra Level4 by Reaction	Pericardial effusion	8	0.34919	2.7791	1.3911	5.552	0.00946
Meddra Level4 by Reaction	Urinary retention	8	0.34919	1.89752	0.9499	3.79046	0.07959
Meddra Level4 by Reaction	Nervous system disorder	8	0.34919	1.31748	0.65957	2.63164	0.41034
Meddra Level4 by Reaction	Stomatitis	8	0.34919	1.2405	0.62104	2.47786	0.54869
Meddra Level4 by Reaction	Pancytopenia	8	0.34919	1.06704	0.53421	2.13133	0.85326
Meddra Level4 by Reaction	Lethargy	8	0.34919	0.94856	0.4749	1.89466	1
Meddra Level4 by Reaction	Musculoskeletal pain	8	0.34919	0.87611	0.43863	1.74993	0.86809
Meddra Level4 by Reaction	Abdominal distension	8	0.34919	0.62093	0.31088	1.24021	0.20711
Meddra Level4 by Reaction	Syncope	8	0.34919	0.57454	0.28765	1.14754	0.1366
Meddra Level4 by Reaction	Vision blurred	8	0.34919	0.4509	0.22575	0.90058	0.01639
Meddra Level4 by Reaction	Abdominal discomfort	8	0.34919	0.44284	0.22172	0.88449	0.01266
Meddra Level4 by Reaction	Tremor	8	0.34919	0.34249	0.17148	0.68405	0.00052
Meddra Level4 by Reaction	Blood cortisol decreased	7	0.30554	34.1533	16.2411	71.8208	0
Meddra Level4 by Reaction	Lichenoid keratosis	7	0.30554	33.1296	15.756	69.6606	0
Meddra Level4 by Reaction	Tumour haemorrhage	7	0.30554	21.9271	10.4406	46.0505	0
Meddra Level4 by Reaction	Guillain-Barre syndrome	7	0.30554	12.3877	5.90446	25.9899	0
Meddra Level4 by Reaction	Sarcoidosis	7	0.30554	11.9085	5.67632	24.9831	0
Meddra Level4 by Reaction	Blood lactate dehydrogenase increased	7	0.30554	2.34925	1.12094	4.92353	0.03243
Meddra Level4 by Reaction	Deafness	7	0.30554	2.33191	1.11267	4.88717	0.03354
Meddra Level4 by Reaction	Mucosal inflammation	7	0.30554	2.24307	1.07029	4.70094	0.03989
Meddra Level4 by Reaction	Rash papular	7	0.30554	2.22807	1.06313	4.66949	0.04109
Meddra Level4 by Reaction	Gamma-glutamyltransferase increased	7	0.30554	1.7998	0.85882	3.77178	0.11971
Meddra Level4 by Reaction	Blood creatine phosphokinase increased	7	0.30554	1.33347	0.63633	2.79436	0.37987
Meddra Level4 by Reaction	Wheezing	7	0.30554	1.27029	0.60619	2.66195	0.51566
Meddra Level4 by Reaction	Skin discolouration	7	0.30554	1.26336	0.60288	2.64742	0.51704
Meddra Level4 by Reaction	Blister	7	0.30554	1.10931	0.52937	2.32456	0.68873
Meddra Level4 by Reaction	Rash pruritic	7	0.30554	1.07717	0.51404	2.25721	0.84228
Meddra Level4 by Reaction	Herpes zoster	7	0.30554	1.0672	0.50928	2.23631	0.84306
Meddra Level4 by Reaction	Dysphonia	7	0.30554	1.00725	0.48068	2.11069	0.84976
Meddra Level4 by Reaction	Amnesia	7	0.30554	0.71664	0.342	1.50167	0.51808
Meddra Level4 by Reaction	Respiratory failure	7	0.30554	0.68222	0.32558	1.42954	0.43034
Meddra Level4 by Reaction	White blood cell count decreased	7	0.30554	0.57172	0.27285	1.19798	0.15102
Meddra Level4 by Reaction	Autoimmune thyroiditis	6	0.26189	15.9596	7.16426	35.5528	0
Meddra Level4 by Reaction	Polyarthritis	6	0.26189	12.3552	5.54855	27.5119	1e-05
Meddra Level4 by Reaction	Systemic inflammatory response syndrome	6	0.26189	11.3094	5.07951	25.1802	2e-05
Meddra Level4 by Reaction	Organising pneumonia	6	0.26189	10.7773	4.8408	23.9939	3e-05
Meddra Level4 by Reaction	Thyroid function test abnormal	6	0.26189	8.65943	3.89048	19.2742	9e-05
Meddra Level4 by Reaction	Failure to thrive	6	0.26189	6.49525	2.91889	14.4535	0.00039
Meddra Level4 by Reaction	Myopathy	6	0.26189	5.00799	2.25092	11.1421	0.00149
Meddra Level4 by Reaction	Pulmonary mass	6	0.26189	4.27905	1.92345	9.5195	0.00322
Meddra Level4 by Reaction	Brain oedema	6	0.26189	3.37871	1.5189	7.51575	0.00975
Meddra Level4 by Reaction	Gastritis	6	0.26189	1.48902	0.66953	3.31151	0.30861
Meddra Level4 by Reaction	Ascites	6	0.26189	1.48891	0.66949	3.31128	0.30863
Meddra Level4 by Reaction	Intestinal obstruction	6	0.26189	1.45716	0.65521	3.24066	0.31653
Meddra Level4 by Reaction	Delirium	6	0.26189	1.44434	0.64945	3.21214	0.32001
Meddra Level4 by Reaction	Mental status changes	6	0.26189	1.33997	0.60253	2.97999	0.46898
Meddra Level4 by Reaction	Pruritus generalised	6	0.26189	1.26376	0.56826	2.81049	0.4871
Meddra Level4 by Reaction	Liver disorder	6	0.26189	1.01729	0.45745	2.26229	0.83658
Meddra Level4 by Reaction	Therapeutic response unexpected	6	0.26189	1.00343	0.45122	2.23146	0.83867
Meddra Level4 by Reaction	Pulmonary oedema	6	0.26189	0.95441	0.42917	2.12243	1
Meddra Level4 by Reaction	Rhinorrhoea	6	0.26189	0.94859	0.42656	2.10948	1
Meddra Level4 by Reaction	Sleep disorder	6	0.26189	0.84215	0.3787	1.87277	0.85091
Meddra Level4 by Reaction	Abasia	6	0.26189	0.79207	0.35618	1.76139	0.71585
Meddra Level4 by Reaction	Rheumatoid arthritis	6	0.26189	0.58964	0.26516	1.3112	0.26701
Meddra Level4 by Reaction	Bronchitis	6	0.26189	0.56989	0.25628	1.26728	0.21297
Meddra Level4 by Reaction	Dysgeusia	6	0.26189	0.53889	0.24234	1.19834	0.13326
Meddra Level4 by Reaction	Flushing	6	0.26189	0.35724	0.16065	0.79437	0.00451
Meddra Level4 by Reaction	Drug effect decreased	6	0.26189	0.32281	0.14517	0.71782	0.00147
Meddra Level4 by Reaction	Hypoaesthesia	6	0.26189	0.29491	0.13263	0.65578	0.00047
Meddra Level4 by Reaction	Paraesthesia	6	0.26189	0.27196	0.1223	0.60474	0.0001
Meddra Level4 by Reaction	Secondary adrenocortical insufficiency	5	0.21825	59.8944	24.766	144.85	0
Meddra Level4 by Reaction	Hypothalamo-pituitary disorder	5	0.21825	32.6492	13.5465	78.69	0
Meddra Level4 by Reaction	Colitis microscopic	5	0.21825	16.7174	6.95013	40.211	2e-05
Meddra Level4 by Reaction	Sjogren's syndrome	5	0.21825	9.4092	3.91541	22.6115	0.00023
Meddra Level4 by Reaction	Cholangitis	5	0.21825	7.65846	3.18758	18.4002	0.00058
Meddra Level4 by Reaction	Lymphoedema	5	0.21825	6.87624	2.86229	16.5192	0.00093
Meddra Level4 by Reaction	Kidney transplant rejection	5	0.21825	6.45702	2.68793	15.5112	0.00123
Meddra Level4 by Reaction	Hypoalbuminaemia	5	0.21825	4.99264	2.07872	11.9912	0.00368
Meddra Level4 by Reaction	Brain neoplasm	5	0.21825	4.56368	1.90023	10.9604	0.00535
Meddra Level4 by Reaction	Lymphopenia	5	0.21825	3.57174	1.48739	8.57701	0.01424
Meddra Level4 by Reaction	Cytomegalovirus infection	5	0.21825	2.94297	1.22564	7.06654	0.02953
Meddra Level4 by Reaction	Dermatitis	5	0.21825	2.82521	1.17662	6.78368	0.03424
Meddra Level4 by Reaction	Generalised oedema	5	0.21825	2.78579	1.16021	6.68899	0.03602
Meddra Level4 by Reaction	Central nervous system lesion	5	0.21825	2.30272	0.95908	5.52875	0.0694
Meddra Level4 by Reaction	Leukocytosis	5	0.21825	1.97919	0.82436	4.75178	0.11232
Meddra Level4 by Reaction	Skin lesion	5	0.21825	1.61126	0.67115	3.86825	0.24709
Meddra Level4 by Reaction	Lung infection	5	0.21825	1.54601	0.64397	3.71156	0.26473
Meddra Level4 by Reaction	Blood urea increased	5	0.21825	1.49646	0.62334	3.59258	0.39829
Meddra Level4 by Reaction	C-reactive protein increased	5	0.21825	1.29217	0.53826	3.10207	0.44708
Meddra Level4 by Reaction	Impaired healing	5	0.21825	1.16471	0.48517	2.79604	0.6262
Meddra Level4 by Reaction	Productive cough	5	0.21825	1.15021	0.47913	2.76123	0.62994
Meddra Level4 by Reaction	Blindness	5	0.21825	1.04021	0.43331	2.49711	0.81803
Meddra Level4 by Reaction	Inflammation	5	0.21825	1.01784	0.424	2.4434	0.8214
Meddra Level4 by Reaction	Dysarthria	5	0.21825	0.90825	0.37835	2.1803	1
Meddra Level4 by Reaction	White blood cell count increased	5	0.21825	0.8072	0.33626	1.9377	0.83964
Meddra Level4 by Reaction	Visual acuity reduced	5	0.21825	0.67292	0.28033	1.61532	0.46403
Meddra Level4 by Reaction	Gastrointestinal disorder	5	0.21825	0.64288	0.26782	1.54322	0.46786
Meddra Level4 by Reaction	Vertigo	5	0.21825	0.64061	0.26687	1.53775	0.46846
Meddra Level4 by Reaction	Cardiac failure	5	0.21825	0.4895	0.20392	1.175	0.11512
Meddra Level4 by Reaction	Influenza	5	0.21825	0.47406	0.19749	1.13793	0.08921
Meddra Level4 by Reaction	Joint swelling	5	0.21825	0.4197	0.17485	1.00745	0.04083
Meddra Level4 by Reaction	Dyspepsia	5	0.21825	0.39605	0.165	0.95069	0.0322
Meddra Level4 by Reaction	Haemoglobin decreased	5	0.21825	0.33746	0.14059	0.81003	0.00582
Meddra Level4 by Reaction	Memory impairment	5	0.21825	0.30685	0.12783	0.73654	0.00251
Meddra Level4 by Reaction	Blood pressure increased	5	0.21825	0.26893	0.11204	0.64552	0.00041
Meddra Level4 by Reaction	Muscle spasms	5	0.21825	0.20301	0.08457	0.48728	0
Meddra Level4 by Reaction	Condition aggravated	5	0.21825	0.19319	0.08049	0.46373	0
Meddra Level4 by Reaction	Myocardial infarction	5	0.21825	0.13798	0.05748	0.33119	0
Meddra Level4 by Reaction	Lymphocytic hypophysitis	4	0.1746	248.134	90.0531	683.713	0
Meddra Level4 by Reaction	Autoimmune pancreatitis	4	0.1746	124.067	45.8015	336.073	0
Meddra Level4 by Reaction	Intussusception	4	0.1746	40.3939	15.0872	108.149	0
Meddra Level4 by Reaction	Vanishing bile duct syndrome	4	0.1746	36.7606	13.7372	98.371	1e-05
Meddra Level4 by Reaction	Pulmonary sarcoidosis	4	0.1746	33.809	12.6394	90.4351	1e-05
Meddra Level4 by Reaction	Iridocyclitis	4	0.1746	15.6129	5.85183	41.656	0.00015
Meddra Level4 by Reaction	Proctitis	4	0.1746	13.3611	5.0094	35.6366	0.00027
Meddra Level4 by Reaction	Polymyalgia rheumatica	4	0.1746	12.2969	4.61111	32.7934	0.00036
Meddra Level4 by Reaction	Iritis	4	0.1746	9.82709	3.68626	26.1977	0.00083
Meddra Level4 by Reaction	Skin toxicity	4	0.1746	8.54582	3.20622	22.7779	0.00138
Meddra Level4 by Reaction	Meningitis aseptic	4	0.1746	8.12603	3.0489	21.6577	0.00166
Meddra Level4 by Reaction	Retinopathy	4	0.1746	7.87727	2.95567	20.994	0.00186
Meddra Level4 by Reaction	Blood chloride decreased	4	0.1746	7.19229	2.69892	19.1666	0.00257
Meddra Level4 by Reaction	Hepatic enzyme abnormal	4	0.1746	7.0464	2.64423	18.7774	0.00277
Meddra Level4 by Reaction	Autoimmune disorder	4	0.1746	6.13759	2.30348	16.3535	0.0045
Meddra Level4 by Reaction	Hepatitis acute	4	0.1746	4.47088	1.67835	11.9098	0.01321
Meddra Level4 by Reaction	Meningitis	4	0.1746	4.33963	1.62911	11.56	0.01457
Meddra Level4 by Reaction	Large intestine perforation	4	0.1746	4.2559	1.59769	11.3368	0.01553
Meddra Level4 by Reaction	Blood amylase increased	4	0.1746	4.19171	1.57361	11.1657	0.01632
Meddra Level4 by Reaction	Squamous cell carcinoma	4	0.1746	3.40326	1.27776	9.06443	0.03168
Meddra Level4 by Reaction	Retinal detachment	4	0.1746	3.3219	1.24723	8.84763	0.03413
Meddra Level4 by Reaction	Clostridium difficile colitis	4	0.1746	3.00638	1.12882	8.00692	0.0462
Meddra Level4 by Reaction	Neoplasm	4	0.1746	2.89671	1.08765	7.7147	0.0516
Meddra Level4 by Reaction	Immune system disorder	4	0.1746	2.79588	1.04981	7.44605	0.05725
Meddra Level4 by Reaction	Optic neuritis	4	0.1746	2.77024	1.04018	7.37774	0.0588
Meddra Level4 by Reaction	Conjunctivitis	4	0.1746	2.67943	1.0061	7.1358	0.06475
Meddra Level4 by Reaction	Aspiration	4	0.1746	2.65333	0.99631	7.06629	0.06659
Meddra Level4 by Reaction	Small intestinal obstruction	4	0.1746	2.55573	0.95967	6.80626	0.07408
Meddra Level4 by Reaction	Skin reaction	4	0.1746	2.51502	0.94439	6.69781	0.0775
Meddra Level4 by Reaction	Ileus	4	0.1746	2.29412	0.86147	6.10934	0.09982
Meddra Level4 by Reaction	Mass	4	0.1746	2.20459	0.82786	5.87082	0.11103
Meddra Level4 by Reaction	Ejection fraction decreased	4	0.1746	2.17525	0.81684	5.79268	0.11503
Meddra Level4 by Reaction	Cholecystitis	4	0.1746	2.12016	0.79616	5.64592	0.12302
Meddra Level4 by Reaction	Pneumothorax	4	0.1746	2.10092	0.78894	5.59469	0.12597
Meddra Level4 by Reaction	Myelodysplastic syndrome	4	0.1746	1.8456	0.69309	4.91459	0.17426
Meddra Level4 by Reaction	Drug eruption	4	0.1746	1.79761	0.67507	4.78676	0.29347
Meddra Level4 by Reaction	Haemorrhage intracranial	4	0.1746	1.74984	0.65714	4.65954	0.29928
Meddra Level4 by Reaction	Eczema	4	0.1746	1.7008	0.63872	4.52891	0.30628
Meddra Level4 by Reaction	Poor quality sleep	4	0.1746	1.64814	0.61895	4.38867	0.31507
Meddra Level4 by Reaction	Body temperature increased	4	0.1746	1.36875	0.51405	3.64455	0.5462
Meddra Level4 by Reaction	Diverticulitis	4	0.1746	1.29405	0.486	3.44562	0.55891
Meddra Level4 by Reaction	Ageusia	4	0.1746	1.25865	0.47271	3.35135	0.56649
Meddra Level4 by Reaction	Colitis ulcerative	4	0.1746	1.24145	0.46625	3.30553	0.57055
Meddra Level4 by Reaction	Epilepsy	4	0.1746	1.14754	0.43098	3.05544	0.78363
Meddra Level4 by Reaction	Skin disorder	4	0.1746	1.11049	0.41707	2.95677	0.78746
Meddra Level4 by Reaction	Rash macular	4	0.1746	1.08967	0.40925	2.90135	0.79001
Meddra Level4 by Reaction	Eye swelling	4	0.1746	0.89114	0.3347	2.37266	1
Meddra Level4 by Reaction	Pollakiuria	4	0.1746	0.73751	0.27701	1.9636	0.82728
Meddra Level4 by Reaction	Skin exfoliation	4	0.1746	0.70968	0.26655	1.88948	0.67176
Meddra Level4 by Reaction	Surgery	4	0.1746	0.66492	0.24974	1.7703	0.54055
Meddra Level4 by Reaction	Liver function test abnormal	4	0.1746	0.66318	0.24909	1.76565	0.54064
Meddra Level4 by Reaction	Depressed mood	4	0.1746	0.65965	0.24776	1.75627	0.54086
Meddra Level4 by Reaction	Adverse drug reaction	4	0.1746	0.55852	0.20978	1.48701	0.34421
Meddra Level4 by Reaction	Flatulence	4	0.1746	0.55546	0.20863	1.47886	0.34508
Meddra Level4 by Reaction	Chronic obstructive pulmonary disease	4	0.1746	0.55119	0.20703	1.46748	0.34649
Meddra Level4 by Reaction	Bone pain	4	0.1746	0.52978	0.19899	1.41046	0.2697
Meddra Level4 by Reaction	Renal impairment	4	0.1746	0.46089	0.17312	1.22706	0.12486
Meddra Level4 by Reaction	Gastrooesophageal reflux disease	4	0.1746	0.38779	0.14566	1.03241	0.0421
Meddra Level4 by Reaction	Deep vein thrombosis	4	0.1746	0.33558	0.12605	0.8934	0.01855
Meddra Level4 by Reaction	Chest discomfort	4	0.1746	0.32426	0.1218	0.86328	0.0139
Meddra Level4 by Reaction	Infection	4	0.1746	0.26264	0.09865	0.69922	0.00173
Meddra Level4 by Reaction	Alopecia	4	0.1746	0.23016	0.08645	0.61274	0.00025
Meddra Level4 by Reaction	Hyperhidrosis	4	0.1746	0.21929	0.08237	0.58381	0.00014
Meddra Level4 by Reaction	Urticaria	4	0.1746	0.20974	0.07878	0.55837	7e-05
Meddra Level4 by Reaction	Nasopharyngitis	4	0.1746	0.20413	0.07667	0.54344	5e-05
Meddra Level4 by Reaction	Hypersensitivity	4	0.1746	0.19689	0.07396	0.52416	3e-05
Meddra Level4 by Reaction	Overdose	4	0.1746	0.19362	0.07273	0.51546	2e-05
Meddra Level4 by Reaction	Papillitis	3	0.13095	138.955	43.8538	440.293	0
Meddra Level4 by Reaction	Graft versus host disease in lung	3	0.13095	110.868	35.1474	349.721	0
Meddra Level4 by Reaction	Myasthenia gravis crisis	3	0.13095	82.7113	26.3401	259.725	1e-05
Meddra Level4 by Reaction	Metastases to spleen	3	0.13095	54.8507	17.5463	171.466	3e-05
Meddra Level4 by Reaction	Myasthenic syndrome	3	0.13095	54.5635	17.4553	170.56	3e-05
Meddra Level4 by Reaction	Faecal vomiting	3	0.13095	52.37	16.7595	163.645	3e-05
Meddra Level4 by Reaction	Keratoacanthoma	3	0.13095	36.5671	11.7322	113.973	9e-05
Meddra Level4 by Reaction	Cytokine release syndrome	3	0.13095	22.5576	7.25389	70.1482	0.00036
Meddra Level4 by Reaction	Cancer pain	3	0.13095	15.2363	4.90539	47.3244	0.00111
Meddra Level4 by Reaction	Retinal oedema	3	0.13095	11.206	3.6102	34.7835	0.00263
Meddra Level4 by Reaction	Lichen planus	3	0.13095	10.5911	3.41242	32.8714	0.00308
Meddra Level4 by Reaction	Tenosynovitis	3	0.13095	10.4845	3.37815	32.5401	0.00317
Meddra Level4 by Reaction	Blood creatine phosphokinase MB increased	3	0.13095	9.43134	3.03933	29.2664	0.00425
Meddra Level4 by Reaction	Food intolerance	3	0.13095	8.47287	2.73088	26.288	0.0057
Meddra Level4 by Reaction	Keratitis	3	0.13095	8.43857	2.71984	26.1815	0.00577
Meddra Level4 by Reaction	Deafness neurosensory	3	0.13095	7.33401	2.36425	22.7504	0.00844
Meddra Level4 by Reaction	Testicular pain	3	0.13095	6.76729	2.18176	20.9905	0.01048
Meddra Level4 by Reaction	Gastrointestinal motility disorder	3	0.13095	5.5582	1.79231	17.2368	0.01761
Meddra Level4 by Reaction	Aplasia pure red cell	3	0.13095	5.55524	1.79135	17.2276	0.01763
Meddra Level4 by Reaction	Breath sounds abnormal	3	0.13095	5.25549	1.69478	16.2972	0.02036
Meddra Level4 by Reaction	Enteritis	3	0.13095	5.12875	1.65394	15.9039	0.02168
Meddra Level4 by Reaction	Blood lactic acid increased	3	0.13095	5.04924	1.62832	15.6571	0.02257
Meddra Level4 by Reaction	Squamous cell carcinoma of skin	3	0.13095	4.90199	1.58087	15.2001	0.02435
Meddra Level4 by Reaction	Cerebral disorder	3	0.13095	4.78056	1.54174	14.8233	0.02595
Meddra Level4 by Reaction	Appetite disorder	3	0.13095	4.74141	1.52913	14.7019	0.0265
Meddra Level4 by Reaction	Protein total decreased	3	0.13095	4.64836	1.49914	14.4131	0.02787
Meddra Level4 by Reaction	Peripheral sensory neuropathy	3	0.13095	4.47472	1.44318	13.8743	0.03068
Meddra Level4 by Reaction	Encephalitis	3	0.13095	3.79244	1.22327	11.7575	0.04618
Meddra Level4 by Reaction	Weight fluctuation	3	0.13095	3.60361	1.1624	11.1717	0.05225
Meddra Level4 by Reaction	Rales	3	0.13095	3.5137	1.13341	10.8928	0.0555
Meddra Level4 by Reaction	Cheilitis	3	0.13095	3.28758	1.06051	10.1915	0.06497
Meddra Level4 by Reaction	Blood thyroid stimulating hormone increased	3	0.13095	3.27107	1.05519	10.1403	0.06575
Meddra Level4 by Reaction	Parosmia	3	0.13095	3.0437	0.98188	9.43508	0.07772
Meddra Level4 by Reaction	Ketoacidosis	3	0.13095	3.02778	0.97675	9.38572	0.07866
Meddra Level4 by Reaction	Polyuria	3	0.13095	2.91514	0.94043	9.03638	0.08577
Meddra Level4 by Reaction	Furuncle	3	0.13095	2.91107	0.93911	9.02375	0.08605
Meddra Level4 by Reaction	Skin haemorrhage	3	0.13095	2.82123	0.91014	8.74514	0.09236
Meddra Level4 by Reaction	Viral upper respiratory tract infection	3	0.13095	2.6251	0.8469	8.13691	0.1084
Meddra Level4 by Reaction	Blood test abnormal	3	0.13095	2.51609	0.81174	7.79888	0.1189
Meddra Level4 by Reaction	Scab	3	0.13095	2.49859	0.8061	7.74463	0.1207
Meddra Level4 by Reaction	Renal tubular necrosis	3	0.13095	2.41857	0.7803	7.4965	0.12943
Meddra Level4 by Reaction	Eyelid ptosis	3	0.13095	2.32574	0.75036	7.20865	0.14061
Meddra Level4 by Reaction	Haemolytic anaemia	3	0.13095	2.2136	0.71419	6.86095	0.15584
Meddra Level4 by Reaction	Transfusion	3	0.13095	2.20377	0.71102	6.83047	0.15728
Meddra Level4 by Reaction	Blood albumin decreased	3	0.13095	2.12904	0.68692	6.59876	0.16875
Meddra Level4 by Reaction	Neutrophil count increased	3	0.13095	1.99304	0.64305	6.17713	0.19252
Meddra Level4 by Reaction	Malnutrition	3	0.13095	1.97155	0.63612	6.1105	0.19666
Meddra Level4 by Reaction	Vasculitis	3	0.13095	1.90489	0.61462	5.90381	0.21023
Meddra Level4 by Reaction	Basal cell carcinoma	3	0.13095	1.74596	0.56335	5.41111	0.24766
Meddra Level4 by Reaction	Ataxia	3	0.13095	1.74042	0.56157	5.39393	0.24911
Meddra Level4 by Reaction	Parkinson's disease	3	0.13095	1.68444	0.54351	5.22039	0.26436
Meddra Level4 by Reaction	Agranulocytosis	3	0.13095	1.53079	0.49395	4.74409	0.4532
Meddra Level4 by Reaction	Orthostatic hypotension	3	0.13095	1.38715	0.44761	4.29882	0.4822
Meddra Level4 by Reaction	Increased appetite	3	0.13095	1.37055	0.44225	4.24736	0.48627
Meddra Level4 by Reaction	Knee arthroplasty	3	0.13095	1.3623	0.43959	4.22181	0.48835
Meddra Level4 by Reaction	Hypocalcaemia	3	0.13095	1.29962	0.41937	4.0275	0.50554
Meddra Level4 by Reaction	Circumstance or information capable of leading to medication error	3	0.13095	1.29285	0.41718	4.00651	0.50755
Meddra Level4 by Reaction	Cardiomyopathy	3	0.13095	1.28314	0.41405	3.97642	0.51048
Meddra Level4 by Reaction	Ischaemic stroke	3	0.13095	1.26738	0.40897	3.92757	0.51537
Meddra Level4 by Reaction	Psoriatic arthropathy	3	0.13095	1.26645	0.40867	3.9247	0.51566
Meddra Level4 by Reaction	Treatment failure	3	0.13095	1.2481	0.40275	3.86782	0.52159
Meddra Level4 by Reaction	Localised infection	3	0.13095	1.09944	0.35479	3.40706	0.75678
Meddra Level4 by Reaction	Encephalopathy	3	0.13095	0.99178	0.32005	3.07337	1
Meddra Level4 by Reaction	Diplopia	3	0.13095	0.86044	0.27767	2.6663	1
Meddra Level4 by Reaction	Hypersomnia	3	0.13095	0.841	0.2714	2.60605	1
Meddra Level4 by Reaction	Dry eye	3	0.13095	0.80782	0.26069	2.50321	1
Meddra Level4 by Reaction	Feeling cold	3	0.13095	0.80476	0.25971	2.49374	1
Meddra Level4 by Reaction	Haematoma	3	0.13095	0.77913	0.25143	2.41431	1
Meddra Level4 by Reaction	Dysstasia	3	0.13095	0.76998	0.24848	2.38594	1
Meddra Level4 by Reaction	Respiratory disorder	3	0.13095	0.75508	0.24368	2.33978	1
Meddra Level4 by Reaction	Aphasia	3	0.13095	0.68881	0.22229	2.13439	0.80733
Meddra Level4 by Reaction	Hyperkalaemia	3	0.13095	0.67419	0.21757	2.0891	0.80899
Meddra Level4 by Reaction	Jaundice	3	0.13095	0.64161	0.20706	1.98812	0.64048
Meddra Level4 by Reaction	Hepatic failure	3	0.13095	0.64113	0.20691	1.98666	0.64054
Meddra Level4 by Reaction	Movement disorder	3	0.13095	0.62841	0.2028	1.94724	0.64226
Meddra Level4 by Reaction	Haematuria	3	0.13095	0.60906	0.19656	1.88726	0.64624
Meddra Level4 by Reaction	Septic shock	3	0.13095	0.60338	0.19473	1.86967	0.50218
Meddra Level4 by Reaction	Emotional disorder	3	0.13095	0.55349	0.17862	1.71505	0.39105
Meddra Level4 by Reaction	Depressed level of consciousness	3	0.13095	0.54353	0.17541	1.68419	0.39179
Meddra Level4 by Reaction	Eye pain	3	0.13095	0.5322	0.17176	1.64909	0.39374
Meddra Level4 by Reaction	Renal disorder	3	0.13095	0.52074	0.16806	1.61357	0.39702
Meddra Level4 by Reaction	Rectal haemorrhage	3	0.13095	0.48037	0.15503	1.48846	0.309
Meddra Level4 by Reaction	Crohn's disease	3	0.13095	0.47451	0.15314	1.4703	0.23186
Meddra Level4 by Reaction	Cataract	3	0.13095	0.46921	0.15143	1.45388	0.23234
Meddra Level4 by Reaction	Neck pain	3	0.13095	0.42239	0.13632	1.3088	0.1818
Meddra Level4 by Reaction	Hypoglycaemia	3	0.13095	0.41539	0.13406	1.28709	0.13425
Meddra Level4 by Reaction	Oedema	3	0.13095	0.38741	0.12503	1.20039	0.10195
Meddra Level4 by Reaction	Hot flush	3	0.13095	0.36926	0.11917	1.14416	0.0764
Meddra Level4 by Reaction	Stress	3	0.13095	0.3626	0.11703	1.12354	0.07759
Meddra Level4 by Reaction	Hallucination	3	0.13095	0.34224	0.11045	1.06044	0.05886
Meddra Level4 by Reaction	Burning sensation	3	0.13095	0.31261	0.10089	0.96861	0.03276
Meddra Level4 by Reaction	Musculoskeletal stiffness	3	0.13095	0.31085	0.10032	0.96317	0.02336
Meddra Level4 by Reaction	Swelling	3	0.13095	0.30961	0.09992	0.95934	0.02337
Meddra Level4 by Reaction	Agitation	3	0.13095	0.25408	0.082	0.78726	0.00505
Meddra Level4 by Reaction	Contusion	3	0.13095	0.24987	0.08064	0.7742	0.00522
Meddra Level4 by Reaction	Oropharyngeal pain	3	0.13095	0.24786	0.08	0.76799	0.00367
Meddra Level4 by Reaction	Heart rate increased	3	0.13095	0.23224	0.07495	0.71959	0.00195
Meddra Level4 by Reaction	Haemorrhage	3	0.13095	0.21897	0.07067	0.67846	0.00103
Meddra Level4 by Reaction	Cardiac disorder	3	0.13095	0.21772	0.07027	0.67458	0.00103
Meddra Level4 by Reaction	Incorrect dose administered	3	0.13095	0.14901	0.04809	0.46168	1e-05
Meddra Level4 by Reaction	Polyglandular disorder	2	0.0873	267.221	63.4602	1125.23	3e-05
Meddra Level4 by Reaction	Immunisation reaction	2	0.0873	182.836	44.1346	757.43	6e-05
Meddra Level4 by Reaction	Encephalitis brain stem	2	0.0873	128.662	31.3879	527.399	0.00013
Meddra Level4 by Reaction	Secondary hypothyroidism	2	0.0873	92.6367	22.7598	377.049	0.00024
Meddra Level4 by Reaction	Calcium ionised increased	2	0.0873	83.7079	20.6023	340.108	0.00029
Meddra Level4 by Reaction	Vogt-Koyanagi-Harada syndrome	2	0.0873	78.9517	19.45	320.483	0.00033
Meddra Level4 by Reaction	Ocular myasthenia	2	0.0873	62.0335	15.3333	250.968	0.00052
Meddra Level4 by Reaction	Band neutrophil count increased	2	0.0873	47.2636	11.7167	190.655	0.00089
Meddra Level4 by Reaction	Chorioretinitis	2	0.0873	45.7089	11.3348	184.327	0.00095
Meddra Level4 by Reaction	Blood corticotrophin decreased	2	0.0873	43.4235	10.7729	175.031	0.00105
Meddra Level4 by Reaction	Thyroxine decreased	2	0.0873	25.0821	6.24534	100.733	0.00304
Meddra Level4 by Reaction	Palliative care	2	0.0873	21.0538	5.2465	84.4872	0.00427
Meddra Level4 by Reaction	Lung operation	2	0.0873	20.197	5.03384	81.035	0.00463
Meddra Level4 by Reaction	Paraneoplastic syndrome	2	0.0873	18.3318	4.57067	73.5242	0.00557
Meddra Level4 by Reaction	Tracheobronchitis	2	0.0873	18.1878	4.5349	72.9447	0.00566
Meddra Level4 by Reaction	Abdominal sepsis	2	0.0873	16.9045	4.216	67.7805	0.00651
Meddra Level4 by Reaction	Tumour pain	2	0.0873	16.6214	4.14563	66.6416	0.00673
Meddra Level4 by Reaction	Iris disorder	2	0.0873	16.4249	4.09679	65.8513	0.00688
Meddra Level4 by Reaction	Skin hypopigmentation	2	0.0873	16.4249	4.09679	65.8513	0.00688
Meddra Level4 by Reaction	Abdominal operation	2	0.0873	14.5351	3.62677	58.2524	0.00869
Meddra Level4 by Reaction	Axillary mass	2	0.0873	13.8401	3.45385	55.4597	0.00954
Meddra Level4 by Reaction	Demyelinating polyneuropathy	2	0.0873	13.8401	3.45385	55.4597	0.00954
Meddra Level4 by Reaction	Lip ulceration	2	0.0873	13.0597	3.25959	52.3242	0.01065
Meddra Level4 by Reaction	Blood bilirubin abnormal	2	0.0873	12.7016	3.17043	50.8857	0.01122
Meddra Level4 by Reaction	Obstruction gastric	2	0.0873	12.6553	3.15891	50.6998	0.0113
Meddra Level4 by Reaction	Skin depigmentation	2	0.0873	12.232	3.0535	48.9997	0.01205
Meddra Level4 by Reaction	Adrenocortical insufficiency acute	2	0.0873	11.7163	2.92507	46.9292	0.01307
Meddra Level4 by Reaction	Endocrine disorder	2	0.0873	11.6769	2.91526	46.7711	0.01315
Meddra Level4 by Reaction	Testicular swelling	2	0.0873	11.3525	2.83447	45.4689	0.01387
Meddra Level4 by Reaction	Peripheral motor neuropathy	2	0.0873	10.7717	2.68976	43.1376	0.0153
Meddra Level4 by Reaction	Ischaemic hepatitis	2	0.0873	10.2173	2.5516	40.9128	0.01689
Meddra Level4 by Reaction	Deafness bilateral	2	0.0873	9.47852	2.36745	37.949	0.01943
Meddra Level4 by Reaction	Malignant pleural effusion	2	0.0873	8.76135	2.18864	35.0727	0.02247
Meddra Level4 by Reaction	Blood urea decreased	2	0.0873	8.50398	2.12445	34.0406	0.02375
Meddra Level4 by Reaction	Small intestinal perforation	2	0.0873	8.32066	2.07873	33.3056	0.02472
Meddra Level4 by Reaction	Tongue coated	2	0.0873	8.23193	2.0566	32.9499	0.02521
Meddra Level4 by Reaction	Dermatomyositis	2	0.0873	8.03208	2.00675	32.1486	0.02637
Meddra Level4 by Reaction	Polymyositis	2	0.0873	7.65171	1.91186	30.6239	0.02882
Meddra Level4 by Reaction	Diabetes insipidus	2	0.0873	6.75195	1.68735	27.018	0.03617
Meddra Level4 by Reaction	Neck mass	2	0.0873	6.09987	1.52459	24.4055	0.04341
Meddra Level4 by Reaction	Radiculopathy	2	0.0873	6.09452	1.52326	24.3841	0.04348
Meddra Level4 by Reaction	Subileus	2	0.0873	5.98428	1.49574	23.9425	0.04491
Meddra Level4 by Reaction	Thoracic vertebral fracture	2	0.0873	5.78497	1.44598	23.1441	0.0477
Meddra Level4 by Reaction	Monocyte count increased	2	0.0873	5.59851	1.39942	22.3973	0.05055
Meddra Level4 by Reaction	Hypopnoea	2	0.0873	5.36092	1.3401	21.4458	0.05456
Meddra Level4 by Reaction	Cerebellar syndrome	2	0.0873	5.22781	1.30686	20.9127	0.05703
Meddra Level4 by Reaction	Oral fungal infection	2	0.0873	5.15795	1.28941	20.633	0.05838
Meddra Level4 by Reaction	Retinal vein occlusion	2	0.0873	4.9769	1.2442	19.908	0.06214
Meddra Level4 by Reaction	Therapeutic response delayed	2	0.0873	4.91702	1.22924	19.6683	0.06346
Meddra Level4 by Reaction	Bile duct obstruction	2	0.0873	4.90314	1.22578	19.6127	0.06377
Meddra Level4 by Reaction	Hepatitis toxic	2	0.0873	4.87904	1.21976	19.5162	0.06432
Meddra Level4 by Reaction	Neoplasm recurrence	2	0.0873	4.71354	1.17842	18.8536	0.06827
Meddra Level4 by Reaction	Blood sodium increased	2	0.0873	4.69443	1.17365	18.7771	0.06875
Meddra Level4 by Reaction	Strabismus	2	0.0873	4.66605	1.16656	18.6635	0.06948
Meddra Level4 by Reaction	Muscle rupture	2	0.0873	4.20312	1.05092	16.8102	0.08306
Meddra Level4 by Reaction	Rash vesicular	2	0.0873	4.0347	1.00884	16.1361	0.089
Meddra Level4 by Reaction	Chronic lymphocytic leukaemia	2	0.0873	3.97696	0.99442	15.905	0.09118
Meddra Level4 by Reaction	Pulmonary infarction	2	0.0873	3.94759	0.98708	15.7875	0.09232
Meddra Level4 by Reaction	Pleuritic pain	2	0.0873	3.9275	0.98206	15.7071	0.09311
Meddra Level4 by Reaction	Arthritis bacterial	2	0.0873	3.81535	0.95404	15.2582	0.09772
Meddra Level4 by Reaction	Lumbar vertebral fracture	2	0.0873	3.75351	0.93859	15.0107	0.10041
Meddra Level4 by Reaction	Hepatic pain	2	0.0873	3.69758	0.92461	14.7869	0.10294
Meddra Level4 by Reaction	Leukoencephalopathy	2	0.0873	3.50543	0.87659	14.0179	0.1124
Meddra Level4 by Reaction	Facial bones fracture	2	0.0873	3.45831	0.86482	13.8294	0.11491
Meddra Level4 by Reaction	Facial paresis	2	0.0873	3.40743	0.85211	13.6258	0.11772
Meddra Level4 by Reaction	Erysipelas	2	0.0873	3.35965	0.84016	13.4346	0.12045
Meddra Level4 by Reaction	Partial seizures	2	0.0873	3.31161	0.82816	13.2423	0.1233
Meddra Level4 by Reaction	Polydipsia	2	0.0873	3.23452	0.80889	12.9339	0.12807
Meddra Level4 by Reaction	Synovitis	2	0.0873	2.96406	0.7413	11.8517	0.14718
Meddra Level4 by Reaction	Blood prolactin increased	2	0.0873	2.90823	0.72734	11.6284	0.15164
Meddra Level4 by Reaction	Skin warm	2	0.0873	2.77466	0.69395	11.094	0.16317
Meddra Level4 by Reaction	Hair colour changes	2	0.0873	2.76693	0.69202	11.0631	0.16388
Meddra Level4 by Reaction	Intracranial pressure increased	2	0.0873	2.74506	0.68656	10.9756	0.1659
Meddra Level4 by Reaction	Intervertebral disc disorder	2	0.0873	2.69816	0.67483	10.788	0.17036
Meddra Level4 by Reaction	Neurological symptom	2	0.0873	2.60508	0.65156	10.4156	0.17976
Meddra Level4 by Reaction	Hydrocephalus	2	0.0873	2.57897	0.64504	10.3112	0.18253
Meddra Level4 by Reaction	Nasal dryness	2	0.0873	2.55526	0.63911	10.2163	0.1851
Meddra Level4 by Reaction	Hepatitis cholestatic	2	0.0873	2.52462	0.63145	10.0938	0.18851
Meddra Level4 by Reaction	Nephropathy	2	0.0873	2.52187	0.63076	10.0828	0.18882
Meddra Level4 by Reaction	Leukocytoclastic vasculitis	2	0.0873	2.44038	0.61039	9.75679	0.19835
Meddra Level4 by Reaction	Abnormal loss of weight	2	0.0873	2.42759	0.60719	9.70563	0.19991
Meddra Level4 by Reaction	Abnormal faeces	2	0.0873	2.31206	0.57831	9.24355	0.21485
Meddra Level4 by Reaction	Nephrotic syndrome	2	0.0873	2.29602	0.5743	9.17937	0.21705
Meddra Level4 by Reaction	Proctalgia	2	0.0873	2.26977	0.56774	9.07437	0.22073
Meddra Level4 by Reaction	Eosinophil count increased	2	0.0873	2.26754	0.56718	9.06548	0.22105
Meddra Level4 by Reaction	Impaired gastric emptying	2	0.0873	2.21055	0.55293	8.83751	0.22936
Meddra Level4 by Reaction	Hair growth abnormal	2	0.0873	2.20704	0.55205	8.82347	0.22989
Meddra Level4 by Reaction	Scratch	2	0.0873	2.20214	0.55083	8.80389	0.23063
Meddra Level4 by Reaction	Macular oedema	2	0.0873	2.18552	0.54667	8.73739	0.23316
Meddra Level4 by Reaction	Arthropod bite	2	0.0873	2.18277	0.54598	8.72641	0.23358
Meddra Level4 by Reaction	Joint effusion	2	0.0873	2.16982	0.54275	8.6746	0.23558
Meddra Level4 by Reaction	Hypovolaemia	2	0.0873	2.06532	0.51662	8.25669	0.25271
Meddra Level4 by Reaction	Eye movement disorder	2	0.0873	2.02322	0.50609	8.08831	0.26012
Meddra Level4 by Reaction	Hydronephrosis	2	0.0873	2.00686	0.502	8.02287	0.26309
Meddra Level4 by Reaction	Hyperthermia	2	0.0873	1.90925	0.47759	7.63249	0.28183
Meddra Level4 by Reaction	Polyneuropathy	2	0.0873	1.88235	0.47087	7.52492	0.28733
Meddra Level4 by Reaction	Duodenal ulcer	2	0.0873	1.87321	0.46858	7.48839	0.28923
Meddra Level4 by Reaction	Pericarditis	2	0.0873	1.83125	0.45809	7.32056	0.2982
Meddra Level4 by Reaction	Psychiatric symptom	2	0.0873	1.82643	0.45689	7.30131	0.29926
Meddra Level4 by Reaction	Facial palsy	2	0.0873	1.79668	0.44944	7.18232	0.3059
Meddra Level4 by Reaction	Urosepsis	2	0.0873	1.78927	0.44759	7.15271	0.30758
Meddra Level4 by Reaction	Wound infection	2	0.0873	1.78789	0.44725	7.14719	0.3079
Meddra Level4 by Reaction	Acidosis	2	0.0873	1.74523	0.43658	6.97657	0.31788
Meddra Level4 by Reaction	Diarrhoea haemorrhagic	2	0.0873	1.7426	0.43592	6.96607	0.31851
Meddra Level4 by Reaction	Facial pain	2	0.0873	1.72273	0.43095	6.88659	0.32333
Meddra Level4 by Reaction	Nephropathy toxic	2	0.0873	1.71169	0.42819	6.84246	0.32605
Meddra Level4 by Reaction	Groin pain	2	0.0873	1.65897	0.41501	6.63163	0.3395
Meddra Level4 by Reaction	Feeding disorder	2	0.0873	1.61276	0.40345	6.44684	0.35193
Meddra Level4 by Reaction	Metastases to lung	2	0.0873	1.6016	0.40066	6.40224	0.35503
Meddra Level4 by Reaction	Hyperbilirubinaemia	2	0.0873	1.57796	0.39475	6.3077	0.36172
Meddra Level4 by Reaction	Back injury	2	0.0873	1.56587	0.39172	6.25935	0.36521
Meddra Level4 by Reaction	Flank pain	2	0.0873	1.5498	0.38771	6.1951	0.36992
Meddra Level4 by Reaction	Electrolyte imbalance	2	0.0873	1.49446	0.37387	5.97383	0.38679
Meddra Level4 by Reaction	Hypomagnesaemia	2	0.0873	1.35831	0.33981	5.42944	0.6622
Meddra Level4 by Reaction	Adverse reaction	2	0.0873	1.35698	0.33948	5.42414	0.66236
Meddra Level4 by Reaction	Faecal incontinence	2	0.0873	1.35539	0.33909	5.41779	0.66255
Meddra Level4 by Reaction	Nodule	2	0.0873	1.32997	0.33273	5.31612	0.66567
Meddra Level4 by Reaction	Hypercalcaemia	2	0.0873	1.30621	0.32679	5.22115	0.66877
Meddra Level4 by Reaction	Cardiogenic shock	2	0.0873	1.30376	0.32617	5.21135	0.6691
Meddra Level4 by Reaction	Emphysema	2	0.0873	1.26969	0.31765	5.07513	0.67393
Meddra Level4 by Reaction	Breast pain	2	0.0873	1.26048	0.31535	5.03829	0.67531
Meddra Level4 by Reaction	Head discomfort	2	0.0873	1.2582	0.31478	5.02916	0.67566
Meddra Level4 by Reaction	Myoclonus	2	0.0873	1.23692	0.30945	4.94408	0.67898
Meddra Level4 by Reaction	Oesophagitis	2	0.0873	1.2037	0.30114	4.81128	0.68452
Meddra Level4 by Reaction	Blood glucose fluctuation	2	0.0873	1.16906	0.29248	4.67281	0.69078
Meddra Level4 by Reaction	Hypokinesia	2	0.0873	1.13248	0.28333	4.52654	0.69796
Meddra Level4 by Reaction	Carpal tunnel syndrome	2	0.0873	1.12898	0.28246	4.51256	0.69868
Meddra Level4 by Reaction	Paraesthesia oral	2	0.0873	1.12861	0.28236	4.5111	0.69876
Meddra Level4 by Reaction	Impaired driving ability	2	0.0873	1.08339	0.27105	4.33028	0.70857
Meddra Level4 by Reaction	Blindness unilateral	2	0.0873	1.03698	0.25944	4.14475	0.71968
Meddra Level4 by Reaction	Photosensitivity reaction	2	0.0873	0.97856	0.24483	3.91119	1
Meddra Level4 by Reaction	Sudden death	2	0.0873	0.96846	0.2423	3.87084	1
Meddra Level4 by Reaction	Paralysis	2	0.0873	0.96725	0.242	3.86599	1
Meddra Level4 by Reaction	Sinus tachycardia	2	0.0873	0.93459	0.23383	3.73544	1
Meddra Level4 by Reaction	Thirst	2	0.0873	0.92624	0.23174	3.70207	1
Meddra Level4 by Reaction	Eyelid oedema	2	0.0873	0.90714	0.22696	3.62568	1
Meddra Level4 by Reaction	Upper gastrointestinal haemorrhage	2	0.0873	0.90254	0.22581	3.60731	1
Meddra Level4 by Reaction	Hepatic cirrhosis	2	0.0873	0.8988	0.22488	3.59237	1
Meddra Level4 by Reaction	Bacterial infection	2	0.0873	0.89556	0.22407	3.5794	1
Meddra Level4 by Reaction	Gout	2	0.0873	0.89291	0.22341	3.56882	1
Meddra Level4 by Reaction	Haemodialysis	2	0.0873	0.89017	0.22272	3.55785	1
Meddra Level4 by Reaction	Middle insomnia	2	0.0873	0.81222	0.20322	3.24627	1
Meddra Level4 by Reaction	Systemic lupus erythematosus	2	0.0873	0.80265	0.20083	3.20801	1
Meddra Level4 by Reaction	Face oedema	2	0.0873	0.78179	0.19561	3.12461	1
Meddra Level4 by Reaction	Therapy cessation	2	0.0873	0.76644	0.19177	3.06324	1
Meddra Level4 by Reaction	Blood urine present	2	0.0873	0.74828	0.18722	2.99065	1
Meddra Level4 by Reaction	Clostridial infection	2	0.0873	0.74619	0.1867	2.9823	1
Meddra Level4 by Reaction	Dementia	2	0.0873	0.74443	0.18626	2.97527	1
Meddra Level4 by Reaction	Paranoia	2	0.0873	0.7295	0.18253	2.91559	1
Meddra Level4 by Reaction	Blood sodium decreased	2	0.0873	0.72637	0.18174	2.90309	1
Meddra Level4 by Reaction	Haemorrhoids	2	0.0873	0.72486	0.18136	2.89703	1
Meddra Level4 by Reaction	Pancreatitis acute	2	0.0873	0.68135	0.17048	2.72314	1
Meddra Level4 by Reaction	Oral pain	2	0.0873	0.67942	0.17	2.71541	1
Meddra Level4 by Reaction	Limb discomfort	2	0.0873	0.66754	0.16702	2.66792	1
Meddra Level4 by Reaction	Presyncope	2	0.0873	0.66075	0.16533	2.64077	0.77581
Meddra Level4 by Reaction	Hypoacusis	2	0.0873	0.65274	0.16332	2.60876	0.77593
Meddra Level4 by Reaction	Joint stiffness	2	0.0873	0.62671	0.15681	2.50474	0.77709
Meddra Level4 by Reaction	Chromaturia	2	0.0873	0.60929	0.15245	2.4351	0.77857
Meddra Level4 by Reaction	Mental impairment	2	0.0873	0.59962	0.15003	2.39643	0.77966
Meddra Level4 by Reaction	Procedural pain	2	0.0873	0.58092	0.14535	2.32168	0.78236
Meddra Level4 by Reaction	Red blood cell count decreased	2	0.0873	0.58004	0.14513	2.31819	0.78251
Meddra Level4 by Reaction	Renal failure chronic	2	0.0873	0.56367	0.14104	2.25273	0.59537
Meddra Level4 by Reaction	Haematocrit decreased	2	0.0873	0.5633	0.14095	2.25127	0.59539
Meddra Level4 by Reaction	Cerebral infarction	2	0.0873	0.54737	0.13696	2.18759	0.59687
Meddra Level4 by Reaction	Mood altered	2	0.0873	0.53057	0.13276	2.12043	0.59975
Meddra Level4 by Reaction	Haemoptysis	2	0.0873	0.52968	0.13253	2.11687	0.59995
Meddra Level4 by Reaction	Unresponsive to stimuli	2	0.0873	0.52968	0.13253	2.11687	0.59995
Meddra Level4 by Reaction	Lower respiratory tract infection	2	0.0873	0.51583	0.12907	2.06154	0.60351
Meddra Level4 by Reaction	Incorrect product storage	2	0.0873	0.51446	0.12873	2.05605	0.60392
Meddra Level4 by Reaction	Acne	2	0.0873	0.50588	0.12658	2.02176	0.45218
Meddra Level4 by Reaction	Respiratory distress	2	0.0873	0.50507	0.12638	2.01853	0.45221
Meddra Level4 by Reaction	Hypophagia	2	0.0873	0.49401	0.12361	1.97432	0.45311
Meddra Level4 by Reaction	Neutrophil count decreased	2	0.0873	0.48198	0.1206	1.92624	0.45519
Meddra Level4 by Reaction	Cystitis	2	0.0873	0.48002	0.12011	1.91839	0.45564
Meddra Level4 by Reaction	Urinary incontinence	2	0.0873	0.47581	0.11906	1.90157	0.45673
Meddra Level4 by Reaction	Multiple myeloma	2	0.0873	0.40578	0.10154	1.62167	0.25624
Meddra Level4 by Reaction	Discomfort	2	0.0873	0.39597	0.09908	1.58248	0.25858
Meddra Level4 by Reaction	Panic attack	2	0.0873	0.38914	0.09737	1.55518	0.26113
Meddra Level4 by Reaction	Fear	2	0.0873	0.38498	0.09633	1.53855	0.26308
Meddra Level4 by Reaction	Oxygen saturation decreased	2	0.0873	0.38498	0.09633	1.53855	0.26308
Meddra Level4 by Reaction	Acute myocardial infarction	2	0.0873	0.38091	0.09531	1.52227	0.19019
Meddra Level4 by Reaction	Throat irritation	2	0.0873	0.37813	0.09462	1.51117	0.19035
Meddra Level4 by Reaction	Multi-organ failure	2	0.0873	0.37539	0.09393	1.50022	0.19064
Meddra Level4 by Reaction	Haematochezia	2	0.0873	0.3688	0.09228	1.47386	0.19189
Meddra Level4 by Reaction	Cholelithiasis	2	0.0873	0.36309	0.09085	1.45106	0.19361
Meddra Level4 by Reaction	Mental disorder	2	0.0873	0.3585	0.08971	1.43272	0.19547
Meddra Level4 by Reaction	Upper respiratory tract infection	2	0.0873	0.35657	0.08922	1.425	0.19638
Meddra Level4 by Reaction	Arthropathy	2	0.0873	0.33028	0.08264	1.31992	0.14674
Meddra Level4 by Reaction	Nasal congestion	2	0.0873	0.32538	0.08142	1.30033	0.1042
Meddra Level4 by Reaction	Blood cholesterol increased	2	0.0873	0.29008	0.07259	1.15927	0.05601
Meddra Level4 by Reaction	Arrhythmia	2	0.0873	0.28479	0.07126	1.13812	0.05632
Meddra Level4 by Reaction	Abnormal behaviour	2	0.0873	0.27368	0.06848	1.09374	0.04091
Meddra Level4 by Reaction	Speech disorder	2	0.0873	0.27173	0.06799	1.08591	0.04096
Meddra Level4 by Reaction	Therapeutic response decreased	2	0.0873	0.26894	0.0673	1.07477	0.04116
Meddra Level4 by Reaction	Disturbance in attention	2	0.0873	0.26498	0.06631	1.05894	0.04174
Meddra Level4 by Reaction	Emotional distress	2	0.0873	0.24206	0.06057	0.96733	0.02183
Meddra Level4 by Reaction	Swelling face	2	0.0873	0.23451	0.05868	0.93716	0.01569
Meddra Level4 by Reaction	Osteonecrosis	2	0.0873	0.23182	0.05801	0.92641	0.01576
Meddra Level4 by Reaction	Irritability	2	0.0873	0.2116	0.05295	0.8456	0.00825
Meddra Level4 by Reaction	Incorrect route of drug administration	2	0.0873	0.21082	0.05275	0.84249	0.00829
Meddra Level4 by Reaction	Epistaxis	2	0.0873	0.20865	0.05221	0.83382	0.00843
Meddra Level4 by Reaction	Migraine	2	0.0873	0.20166	0.05046	0.80591	0.006
Meddra Level4 by Reaction	Thrombosis	2	0.0873	0.18158	0.04544	0.72564	0.0022
Meddra Level4 by Reaction	Hospitalisation	2	0.0873	0.16851	0.04217	0.6734	0.00114
Meddra Level4 by Reaction	Completed suicide	2	0.0873	0.15578	0.03898	0.62253	0.00061
Meddra Level4 by Reaction	No adverse event	2	0.0873	0.13646	0.03415	0.54533	0.00011
Meddra Level4 by Reaction	Palpitations	2	0.0873	0.13052	0.03266	0.5216	5e-05
Meddra Level4 by Reaction	Cardiac failure congestive	2	0.0873	0.11798	0.02952	0.47146	1e-05
Meddra Level4 by Reaction	Drug hypersensitivity	2	0.0873	0.1097	0.02745	0.43839	0
Meddra Level4 by Reaction	Injection site pain	2	0.0873	0.05567	0.01393	0.22245	0
Meddra Level4 by Reaction	Scrotal angiokeratoma	1	0.04365	1736.94	157.548	19149.5	0.00086
Meddra Level4 by Reaction	Perianal streptococcal infection	1	0.04365	1157.96	120.491	11128.4	0.00115
Meddra Level4 by Reaction	Paraneoplastic retinopathy	1	0.04365	868.469	97.1026	7767.44	0.00144
Meddra Level4 by Reaction	Histone antibody	1	0.04365	578.979	69.7293	4807.4	0.00201
Meddra Level4 by Reaction	Routine health maintenance	1	0.04365	578.979	69.7293	4807.4	0.00201
Meddra Level4 by Reaction	Eosinophilic bronchitis	1	0.04365	496.268	61.0802	4032.11	0.0023
Meddra Level4 by Reaction	Endocrine pancreatic disorder	1	0.04365	385.986	48.92	3045.49	0.00287
Meddra Level4 by Reaction	Achromotrichia acquired	1	0.04365	347.388	44.4864	2712.7	0.00316
Meddra Level4 by Reaction	Pancreatic islets hyperplasia	1	0.04365	347.388	44.4864	2712.7	0.00316
Meddra Level4 by Reaction	Aesthesioneuroblastoma	1	0.04365	315.807	40.788	2445.18	0.00345
Meddra Level4 by Reaction	Insertion of ambulatory peritoneal catheter	1	0.04365	315.807	40.788	2445.18	0.00345
Meddra Level4 by Reaction	Derailment	1	0.04365	248.134	32.6417	1886.25	0.00431
Meddra Level4 by Reaction	Tricuspid valve prolapse	1	0.04365	217.117	28.8045	1636.55	0.00488
Meddra Level4 by Reaction	Necrotising gastritis	1	0.04365	204.346	27.2051	1534.9	0.00517
Meddra Level4 by Reaction	Acquired haemophilia with anti FVIII, XI, or XIII	1	0.04365	182.836	24.4856	1365.24	0.00574
Meddra Level4 by Reaction	Undersensing	1	0.04365	182.836	24.4856	1365.24	0.00574
Meddra Level4 by Reaction	Antidepressant therapy	1	0.04365	173.694	23.3199	1293.72	0.00603
Meddra Level4 by Reaction	Natural killer cell count decreased	1	0.04365	173.694	23.3199	1293.72	0.00603
Meddra Level4 by Reaction	Nerve root injury lumbar	1	0.04365	173.694	23.3199	1293.72	0.00603
Meddra Level4 by Reaction	Meningitis noninfective	1	0.04365	157.903	21.2924	1171	0.0066
Meddra Level4 by Reaction	Cytoreductive surgery	1	0.04365	151.038	20.4053	1117.97	0.00688
Meddra Level4 by Reaction	Autoimmune myocarditis	1	0.04365	138.955	18.8357	1025.1	0.00746
Meddra Level4 by Reaction	Ocular sarcoidosis	1	0.04365	115.796	15.7975	848.786	0.00888
Meddra Level4 by Reaction	Coma acidotic	1	0.04365	112.061	15.3038	820.554	0.00917
Meddra Level4 by Reaction	Drain removal	1	0.04365	102.173	13.9918	746.099	0.01002
Meddra Level4 by Reaction	Micrographic skin surgery	1	0.04365	99.2536	13.6031	724.194	0.01031
Meddra Level4 by Reaction	Primary adrenal insufficiency	1	0.04365	96.4966	13.2354	703.537	0.01059
Meddra Level4 by Reaction	Scleral oedema	1	0.04365	89.0738	12.2426	648.078	0.01145
Meddra Level4 by Reaction	Lymphangiectasia	1	0.04365	84.7287	11.6595	615.719	0.01202
Meddra Level4 by Reaction	Mesenteritis	1	0.04365	75.519	10.4189	547.384	0.01344
Meddra Level4 by Reaction	Adrenomegaly	1	0.04365	73.9123	10.2018	535.498	0.01372
Meddra Level4 by Reaction	Itching scar	1	0.04365	73.9123	10.2018	535.498	0.01372
Meddra Level4 by Reaction	Latent autoimmune diabetes in adults	1	0.04365	72.3724	9.99353	524.116	0.014
Meddra Level4 by Reaction	Septic encephalopathy	1	0.04365	66.8053	9.23915	483.048	0.01514
Meddra Level4 by Reaction	Myositis ossificans	1	0.04365	65.5448	9.06802	473.767	0.01542
Meddra Level4 by Reaction	Warm type haemolytic anaemia	1	0.04365	65.5448	9.06802	473.767	0.01542
Meddra Level4 by Reaction	Thyroglobulin increased	1	0.04365	64.3311	8.90312	464.835	0.01571
Meddra Level4 by Reaction	Transferrin decreased	1	0.04365	63.1614	8.7441	456.235	0.01599
Meddra Level4 by Reaction	Primary hypothyroidism	1	0.04365	59.8944	8.2994	432.241	0.01684
Meddra Level4 by Reaction	Basophil percentage increased	1	0.04365	58.8793	8.16105	424.794	0.01712
Meddra Level4 by Reaction	Radiation associated pain	1	0.04365	56.0303	7.77236	403.918	0.01797
Meddra Level4 by Reaction	Acute polyneuropathy	1	0.04365	52.6345	7.30825	379.077	0.0191
Meddra Level4 by Reaction	Malignant melanoma stage IV	1	0.04365	51.0864	7.09638	367.768	0.01966
Meddra Level4 by Reaction	Pityriasis rubra pilaris	1	0.04365	51.0864	7.09638	367.768	0.01966
Meddra Level4 by Reaction	Central nervous system neoplasm	1	0.04365	50.346	6.99498	362.363	0.01995
Meddra Level4 by Reaction	Joint injection	1	0.04365	50.346	6.99498	362.363	0.01995
Meddra Level4 by Reaction	Diabetic ketoacidotic hyperglycaemic coma	1	0.04365	47.5874	6.61681	342.243	0.02107
Meddra Level4 by Reaction	Tri-iodothyronine free decreased	1	0.04365	47.5874	6.61681	342.243	0.02107
Meddra Level4 by Reaction	Pachymeningitis	1	0.04365	46.9443	6.52857	337.557	0.02136
Meddra Level4 by Reaction	Pain management	1	0.04365	43.4235	6.04489	311.932	0.02304
Meddra Level4 by Reaction	Laryngeal inflammation	1	0.04365	40.8691	5.69338	293.373	0.02445
Meddra Level4 by Reaction	Blood corticotrophin increased	1	0.04365	40.3939	5.62793	289.923	0.02473
Meddra Level4 by Reaction	Salivary gland mass	1	0.04365	38.5986	5.38051	276.898	0.02585
Meddra Level4 by Reaction	Hypercalcaemia of malignancy	1	0.04365	36.1862	5.04765	259.416	0.02753
Meddra Level4 by Reaction	Genitourinary tract infection	1	0.04365	35.4477	4.94566	254.069	0.02809
Meddra Level4 by Reaction	Miller Fisher syndrome	1	0.04365	35.0897	4.89619	251.478	0.02837
Meddra Level4 by Reaction	Globulins decreased	1	0.04365	33.4027	4.66301	239.274	0.02977
Meddra Level4 by Reaction	Radiation necrosis	1	0.04365	33.0845	4.61901	236.974	0.03005
Meddra Level4 by Reaction	Eosinophilic fasciitis	1	0.04365	32.4661	4.53346	232.504	0.03061
Meddra Level4 by Reaction	Albumin globulin ratio decreased	1	0.04365	31.8704	4.45102	228.2	0.03116
Meddra Level4 by Reaction	Chorioretinal disorder	1	0.04365	31.2962	4.37153	224.052	0.03172
Meddra Level4 by Reaction	Mean platelet volume increased	1	0.04365	31.2962	4.37153	224.052	0.03172
Meddra Level4 by Reaction	Hyperhomocysteinaemia	1	0.04365	31.0167	4.33284	222.034	0.032
Meddra Level4 by Reaction	IIIrd nerve paresis	1	0.04365	29.9472	4.18469	214.314	0.03311
Meddra Level4 by Reaction	Choroiditis	1	0.04365	29.1922	4.08006	208.866	0.03395
Meddra Level4 by Reaction	Parapsoriasis	1	0.04365	27.791	3.88574	198.763	0.03562
Meddra Level4 by Reaction	Hyperaldosteronism	1	0.04365	27.3534	3.82502	195.608	0.03617
Meddra Level4 by Reaction	Hyperproteinaemia	1	0.04365	27.3534	3.82502	195.608	0.03617
Meddra Level4 by Reaction	Carditis	1	0.04365	27.1397	3.79537	194.069	0.03645
Meddra Level4 by Reaction	Hypogonadism male	1	0.04365	25.9245	3.62666	185.316	0.03811
Meddra Level4 by Reaction	Microcytosis	1	0.04365	25.173	3.52229	179.906	0.03922
Meddra Level4 by Reaction	Xerophthalmia	1	0.04365	25.173	3.52229	179.906	0.03922
Meddra Level4 by Reaction	Cytokine storm	1	0.04365	24.8134	3.47232	177.318	0.03977
Meddra Level4 by Reaction	Blood luteinising hormone increased	1	0.04365	22.8544	3.19995	163.229	0.04308
Meddra Level4 by Reaction	Varicocele	1	0.04365	22.2684	3.11842	159.018	0.04418
Meddra Level4 by Reaction	Eczema nummular	1	0.04365	22.1266	3.09868	157.999	0.04446
Meddra Level4 by Reaction	Hyperlipasaemia	1	0.04365	22.1266	3.09868	157.999	0.04446
Meddra Level4 by Reaction	Allergy to arthropod sting	1	0.04365	21.9866	3.07919	156.992	0.04473
Meddra Level4 by Reaction	Intestinal villi atrophy	1	0.04365	21.7117	3.04093	155.018	0.04528
Meddra Level4 by Reaction	Eyelash discolouration	1	0.04365	20.927	2.93166	149.382	0.04693
Meddra Level4 by Reaction	Breast cellulitis	1	0.04365	20.6778	2.89697	147.593	0.04748
Meddra Level4 by Reaction	Blood osmolarity increased	1	0.04365	20.5555	2.87992	146.715	0.04775
Meddra Level4 by Reaction	Iris adhesions	1	0.04365	20.3151	2.84643	144.989	0.0483
Meddra Level4 by Reaction	Nephritis allergic	1	0.04365	20.197	2.82998	144.141	0.04857
Meddra Level4 by Reaction	Cutaneous sarcoidosis	1	0.04365	19.8507	2.78174	141.657	0.0494
Meddra Level4 by Reaction	Hydroureter	1	0.04365	19.7379	2.76602	140.847	0.04967
Meddra Level4 by Reaction	Infusion site discolouration	1	0.04365	19.7379	2.76602	140.847	0.04967
Meddra Level4 by Reaction	Basal ganglia infarction	1	0.04365	19.6264	2.75048	140.047	0.04994
Meddra Level4 by Reaction	Globulins increased	1	0.04365	19.1927	2.69002	136.935	0.05104
Meddra Level4 by Reaction	Thyroxine free decreased	1	0.04365	18.9829	2.66078	135.431	0.05158
Meddra Level4 by Reaction	Lymph gland infection	1	0.04365	18.7777	2.63217	133.959	0.05213
Meddra Level4 by Reaction	Hypermetabolism	1	0.04365	18.1878	2.5499	129.729	0.05376
Meddra Level4 by Reaction	Liver tenderness	1	0.04365	17.4567	2.4479	124.488	0.05594
Meddra Level4 by Reaction	Dizziness exertional	1	0.04365	17.1127	2.3999	122.024	0.05703
Meddra Level4 by Reaction	Intraocular pressure decreased	1	0.04365	17.1127	2.3999	122.024	0.05703
Meddra Level4 by Reaction	Tinea cruris	1	0.04365	16.7013	2.34248	119.077	0.05838
Meddra Level4 by Reaction	Mean platelet volume decreased	1	0.04365	16.3862	2.29848	116.82	0.05947
Meddra Level4 by Reaction	Blood lactate dehydrogenase decreased	1	0.04365	16.2331	2.2771	115.723	0.06001
Meddra Level4 by Reaction	Brain cancer metastatic	1	0.04365	16.1576	2.26656	115.182	0.06028
Meddra Level4 by Reaction	Abdominal cavity drainage	1	0.04365	16.0828	2.25611	114.646	0.06055
Meddra Level4 by Reaction	Thyroxine free increased	1	0.04365	15.9352	2.23551	113.59	0.06109
Meddra Level4 by Reaction	Perivascular dermatitis	1	0.04365	15.1038	2.11937	107.638	0.06433
Meddra Level4 by Reaction	Short-bowel syndrome	1	0.04365	14.9093	2.09219	106.247	0.06513
Meddra Level4 by Reaction	Cerebral hypoperfusion	1	0.04365	14.8456	2.08329	105.791	0.0654
Meddra Level4 by Reaction	Vestibular neuronitis	1	0.04365	14.7825	2.07446	105.339	0.06567
Meddra Level4 by Reaction	Type III immune complex mediated reaction	1	0.04365	14.7198	2.06571	104.89	0.06594
Meddra Level4 by Reaction	Mitochondrial cytopathy	1	0.04365	14.6577	2.05703	104.446	0.06621
Meddra Level4 by Reaction	Dyspraxia	1	0.04365	14.5961	2.04842	104.005	0.06648
Meddra Level4 by Reaction	Lymphatic disorder	1	0.04365	14.4745	2.03142	103.135	0.06701
Meddra Level4 by Reaction	Body fat disorder	1	0.04365	14.2958	2.00644	101.857	0.06782
Meddra Level4 by Reaction	Transfusion-related acute lung injury	1	0.04365	14.2372	1.99825	101.438	0.06809
Meddra Level4 by Reaction	Skin bacterial infection	1	0.04365	13.8955	1.95048	98.9935	0.0697
Meddra Level4 by Reaction	Adrenal neoplasm	1	0.04365	13.4646	1.89023	95.9123	0.07184
Meddra Level4 by Reaction	Tracheal disorder	1	0.04365	13.4126	1.88296	95.5406	0.0721
Meddra Level4 by Reaction	Glomerular filtration rate abnormal	1	0.04365	13.1586	1.84743	93.7244	0.07344
Meddra Level4 by Reaction	Reticulocyte count decreased	1	0.04365	13.1586	1.84743	93.7244	0.07344
Meddra Level4 by Reaction	Bronchitis viral	1	0.04365	13.109	1.84048	93.3694	0.0737
Meddra Level4 by Reaction	Thyroxine increased	1	0.04365	13.109	1.84048	93.3694	0.0737
Meddra Level4 by Reaction	Vulval cancer	1	0.04365	13.109	1.84048	93.3694	0.0737
Meddra Level4 by Reaction	Metastases to kidney	1	0.04365	12.7248	1.78674	90.6235	0.07583
Meddra Level4 by Reaction	Insulin-requiring type 2 diabetes mellitus	1	0.04365	12.5411	1.76103	89.3103	0.0769
Meddra Level4 by Reaction	Hepatitis E	1	0.04365	12.4512	1.74845	88.6678	0.07743
Meddra Level4 by Reaction	Mental disorder due to a general medical condition	1	0.04365	12.4067	1.74223	88.35	0.07769
Meddra Level4 by Reaction	Genital hypoaesthesia	1	0.04365	11.3898	1.59988	81.085	0.08431
Meddra Level4 by Reaction	Traumatic intracranial haemorrhage	1	0.04365	11.3156	1.58949	80.5551	0.08483
Meddra Level4 by Reaction	Metastases to skin	1	0.04365	10.9586	1.53951	78.0061	0.08747
Meddra Level4 by Reaction	Tumour flare	1	0.04365	10.9241	1.53468	77.76	0.08773
Meddra Level4 by Reaction	Alanine aminotransferase decreased	1	0.04365	10.8559	1.52512	77.2725	0.08825
Meddra Level4 by Reaction	Cataract nuclear	1	0.04365	10.8221	1.52038	77.031	0.08852
Meddra Level4 by Reaction	Protein total abnormal	1	0.04365	10.8221	1.52038	77.031	0.08852
Meddra Level4 by Reaction	Bone scan abnormal	1	0.04365	10.6235	1.49257	75.6134	0.09009
Meddra Level4 by Reaction	Blood alkaline phosphatase abnormal	1	0.04365	10.4635	1.47016	74.4713	0.0914
Meddra Level4 by Reaction	Soliloquy	1	0.04365	10.3082	1.44841	73.3632	0.0927
Meddra Level4 by Reaction	Fasciitis	1	0.04365	10.0401	1.41084	71.4495	0.09505
Meddra Level4 by Reaction	Platelet transfusion	1	0.04365	10.0112	1.40678	71.243	0.09531
Meddra Level4 by Reaction	Skin neoplasm excision	1	0.04365	10.0112	1.40678	71.243	0.09531
Meddra Level4 by Reaction	Soft tissue necrosis	1	0.04365	9.70357	1.36368	69.048	0.09817
Meddra Level4 by Reaction	Monocyte percentage increased	1	0.04365	9.54362	1.34126	67.9068	0.09973
Meddra Level4 by Reaction	Osmotic demyelination syndrome	1	0.04365	9.49147	1.33395	67.5347	0.10025
Meddra Level4 by Reaction	Butterfly rash	1	0.04365	9.43988	1.32672	67.1667	0.10076
Meddra Level4 by Reaction	Blood bicarbonate increased	1	0.04365	9.4143	1.32313	66.9842	0.10102
Meddra Level4 by Reaction	Brain contusion	1	0.04365	9.33838	1.31249	66.4426	0.1018
Meddra Level4 by Reaction	Anastomotic leak	1	0.04365	9.31334	1.30898	66.264	0.10206
Meddra Level4 by Reaction	Axonal neuropathy	1	0.04365	9.26367	1.30202	65.9096	0.10257
Meddra Level4 by Reaction	Oncologic complication	1	0.04365	9.1659	1.28831	65.2122	0.10361
Meddra Level4 by Reaction	Gastric operation	1	0.04365	9.04655	1.27158	64.3609	0.10489
Meddra Level4 by Reaction	Infusion site rash	1	0.04365	9.04655	1.27158	64.3609	0.10489
Meddra Level4 by Reaction	Therapy responder	1	0.04365	8.90738	1.25207	63.3683	0.10644
Meddra Level4 by Reaction	Indifference	1	0.04365	8.86193	1.24569	63.0442	0.10695
Meddra Level4 by Reaction	Peritoneal disorder	1	0.04365	8.83938	1.24253	62.8834	0.10721
Meddra Level4 by Reaction	Mean cell haemoglobin increased	1	0.04365	8.77242	1.23314	62.4058	0.10798
Meddra Level4 by Reaction	Hilar lymphadenopathy	1	0.04365	8.64148	1.21478	61.4721	0.10952
Meddra Level4 by Reaction	Coccydynia	1	0.04365	8.62004	1.21178	61.3192	0.10978
Meddra Level4 by Reaction	Herpes ophthalmic	1	0.04365	8.5987	1.20878	61.167	0.11003
Meddra Level4 by Reaction	Eschar	1	0.04365	8.33064	1.17119	59.2557	0.11336
Meddra Level4 by Reaction	Addison's disease	1	0.04365	8.31071	1.16839	59.1136	0.11361
Meddra Level4 by Reaction	Vitritis	1	0.04365	8.17383	1.14919	58.1377	0.1154
Meddra Level4 by Reaction	Hepatic cancer metastatic	1	0.04365	8.13554	1.14382	57.8648	0.11591
Meddra Level4 by Reaction	Vasculitic rash	1	0.04365	8.13554	1.14382	57.8648	0.11591
Meddra Level4 by Reaction	Oedema genital	1	0.04365	8.11653	1.14116	57.7293	0.11616
Meddra Level4 by Reaction	Vasculitis cerebral	1	0.04365	8.11653	1.14116	57.7293	0.11616
Meddra Level4 by Reaction	Biopsy	1	0.04365	7.85945	1.10509	55.8967	0.11971
Meddra Level4 by Reaction	Pharyngeal hypoaesthesia	1	0.04365	7.77154	1.09276	55.2701	0.12098
Meddra Level4 by Reaction	Chronic hepatitis	1	0.04365	7.4707	1.05055	53.1261	0.12552
Meddra Level4 by Reaction	Apallic syndrome	1	0.04365	7.43871	1.04606	52.8981	0.12603
Meddra Level4 by Reaction	Pancreatic mass	1	0.04365	7.29806	1.02632	51.8959	0.12829
Meddra Level4 by Reaction	Nail growth abnormal	1	0.04365	7.28276	1.02417	51.7868	0.12854
Meddra Level4 by Reaction	Freezing phenomenon	1	0.04365	7.2222	1.01567	51.3553	0.12954
Meddra Level4 by Reaction	Transitional cell carcinoma	1	0.04365	7.14789	1.00524	50.8259	0.13079
Meddra Level4 by Reaction	Blood parathyroid hormone decreased	1	0.04365	7.10404	0.99909	50.5134	0.13154
Meddra Level4 by Reaction	Mucosal erosion	1	0.04365	7.06072	0.99301	50.2048	0.13229
Meddra Level4 by Reaction	Mantle cell lymphoma	1	0.04365	7.03214	0.989	50.0012	0.13279
Meddra Level4 by Reaction	Muscle necrosis	1	0.04365	7.03214	0.989	50.0012	0.13279
Meddra Level4 by Reaction	Cholestatic liver injury	1	0.04365	6.96168	0.97911	49.4992	0.13404
Meddra Level4 by Reaction	Lymphadenectomy	1	0.04365	6.93389	0.97521	49.3012	0.13454
Meddra Level4 by Reaction	Piloerection	1	0.04365	6.8249	0.95991	48.5248	0.13653
Meddra Level4 by Reaction	Pharyngeal ulceration	1	0.04365	6.75851	0.95059	48.0519	0.13777
Meddra Level4 by Reaction	C-reactive protein abnormal	1	0.04365	6.74539	0.94875	47.9584	0.13802
Meddra Level4 by Reaction	Sialoadenitis	1	0.04365	6.60433	0.92894	46.9536	0.14074
Meddra Level4 by Reaction	Neuromyopathy	1	0.04365	6.56687	0.92368	46.6868	0.14148
Meddra Level4 by Reaction	Encephalitis viral	1	0.04365	6.49323	0.91334	46.1623	0.14297
Meddra Level4 by Reaction	Aortic thrombosis	1	0.04365	6.40937	0.90157	45.565	0.14469
Meddra Level4 by Reaction	Facial spasm	1	0.04365	6.37409	0.89661	45.3137	0.14543
Meddra Level4 by Reaction	Lymphocytic infiltration	1	0.04365	6.27054	0.88207	44.5763	0.14764
Meddra Level4 by Reaction	Bone neoplasm	1	0.04365	6.25924	0.88049	44.4958	0.14789
Meddra Level4 by Reaction	Antinuclear antibody increased	1	0.04365	6.20335	0.87264	44.0979	0.14911
Meddra Level4 by Reaction	Adjustment disorder	1	0.04365	6.1703	0.868	43.8625	0.14985
Meddra Level4 by Reaction	Lip discolouration	1	0.04365	6.06261	0.85288	43.0957	0.15229
Meddra Level4 by Reaction	Laziness	1	0.04365	5.91802	0.83257	42.0661	0.1557
Meddra Level4 by Reaction	Intestinal mass	1	0.04365	5.90795	0.83116	41.9945	0.15594
Meddra Level4 by Reaction	Myelitis transverse	1	0.04365	5.80916	0.81728	41.2911	0.15837
Meddra Level4 by Reaction	Oxygen saturation abnormal	1	0.04365	5.52286	0.77706	39.2529	0.16584
Meddra Level4 by Reaction	Renal atrophy	1	0.04365	5.47067	0.76973	38.8814	0.16728
Meddra Level4 by Reaction	Neoplasm skin	1	0.04365	5.41946	0.76254	38.5169	0.16872
Meddra Level4 by Reaction	Impetigo	1	0.04365	5.35266	0.75315	38.0414	0.17063
Meddra Level4 by Reaction	Application site haematoma	1	0.04365	5.27945	0.74287	37.5203	0.17278
Meddra Level4 by Reaction	Temporal arteritis	1	0.04365	5.21603	0.73396	37.069	0.17468
Meddra Level4 by Reaction	Pneumonia pneumococcal	1	0.04365	5.20041	0.73176	36.9578	0.17516
Meddra Level4 by Reaction	Lip and/or oral cavity cancer	1	0.04365	5.17716	0.72849	36.7923	0.17587
Meddra Level4 by Reaction	Blood cholesterol decreased	1	0.04365	5.10864	0.71887	36.3047	0.178
Meddra Level4 by Reaction	Glioblastoma	1	0.04365	5.0862	0.71571	36.145	0.17871
Meddra Level4 by Reaction	Dyspnoea at rest	1	0.04365	5.07877	0.71467	36.0921	0.17895
Meddra Level4 by Reaction	Metastases to meninges	1	0.04365	5.07135	0.71363	36.0393	0.17918
Meddra Level4 by Reaction	Oesophageal haemorrhage	1	0.04365	5.04191	0.70949	35.8298	0.18013
Meddra Level4 by Reaction	Postoperative wound complication	1	0.04365	5.0346	0.70846	35.7778	0.18036
Meddra Level4 by Reaction	Alanine aminotransferase abnormal	1	0.04365	4.9769	0.70035	35.3671	0.18225
Meddra Level4 by Reaction	Panniculitis	1	0.04365	4.89968	0.6895	34.8177	0.18483
Meddra Level4 by Reaction	Escherichia bacteraemia	1	0.04365	4.89278	0.68853	34.7686	0.18507
Meddra Level4 by Reaction	Pneumonia cytomegaloviral	1	0.04365	4.83827	0.68087	34.3806	0.18694
Meddra Level4 by Reaction	Joint contracture	1	0.04365	4.81814	0.67804	34.2374	0.18764
Meddra Level4 by Reaction	Arrhythmia supraventricular	1	0.04365	4.79817	0.67524	34.0953	0.18835
Meddra Level4 by Reaction	Radiotherapy	1	0.04365	4.77181	0.67153	33.9077	0.18928
Meddra Level4 by Reaction	Dermatitis psoriasiform	1	0.04365	4.66919	0.65711	33.1776	0.193
Meddra Level4 by Reaction	Pancreatic enzymes increased	1	0.04365	4.60726	0.64841	32.737	0.19532
Meddra Level4 by Reaction	Cell death	1	0.04365	4.60116	0.64755	32.6936	0.19556
Meddra Level4 by Reaction	Mastitis	1	0.04365	4.57691	0.64414	32.5211	0.19648
Meddra Level4 by Reaction	Amyloidosis	1	0.04365	4.53509	0.63826	32.2235	0.1981
Meddra Level4 by Reaction	Insulin resistance	1	0.04365	4.51739	0.63577	32.0976	0.19879
Meddra Level4 by Reaction	Pemphigus	1	0.04365	4.49984	0.63331	31.9727	0.19948
Meddra Level4 by Reaction	Brain operation	1	0.04365	4.47088	0.62924	31.7667	0.20063
Meddra Level4 by Reaction	Heat rash	1	0.04365	4.45369	0.62682	31.6444	0.20132
Meddra Level4 by Reaction	Gastrointestinal obstruction	1	0.04365	4.40847	0.62046	31.3227	0.20316
Meddra Level4 by Reaction	Gastrointestinal oedema	1	0.04365	4.39175	0.61811	31.2038	0.20385
Meddra Level4 by Reaction	Pancreatic cyst	1	0.04365	4.39175	0.61811	31.2038	0.20385
Meddra Level4 by Reaction	Adrenal disorder	1	0.04365	4.36966	0.61501	31.0466	0.20476
Meddra Level4 by Reaction	Haematocrit increased	1	0.04365	4.2572	0.5992	30.2466	0.20956
Meddra Level4 by Reaction	Bladder neoplasm	1	0.04365	4.19044	0.58981	29.7718	0.21251
Meddra Level4 by Reaction	Urinary tract infection bacterial	1	0.04365	4.19044	0.58981	29.7718	0.21251
Meddra Level4 by Reaction	Cytomegalovirus test positive	1	0.04365	4.17533	0.58769	29.6643	0.21319
Meddra Level4 by Reaction	Splenic rupture	1	0.04365	4.10624	0.57798	29.1728	0.21635
Meddra Level4 by Reaction	Spleen disorder	1	0.04365	4.08211	0.57458	29.0012	0.21748
Meddra Level4 by Reaction	Thrombocytopenic purpura	1	0.04365	4.07732	0.57391	28.9671	0.21771
Meddra Level4 by Reaction	Lymphocyte percentage decreased	1	0.04365	4.00216	0.56334	28.4326	0.2213
Meddra Level4 by Reaction	Splenic infarction	1	0.04365	3.99756	0.5627	28.3998	0.22152
Meddra Level4 by Reaction	Paraparesis	1	0.04365	3.97924	0.56012	28.2695	0.22242
Meddra Level4 by Reaction	Vascular injury	1	0.04365	3.94311	0.55504	28.0126	0.22421
Meddra Level4 by Reaction	Colorectal cancer	1	0.04365	3.93417	0.55378	27.949	0.22466
Meddra Level4 by Reaction	Alveolitis allergic	1	0.04365	3.92972	0.55316	27.9174	0.22488
Meddra Level4 by Reaction	Oral pruritus	1	0.04365	3.8343	0.53974	27.2387	0.22977
Meddra Level4 by Reaction	Neutrophil percentage increased	1	0.04365	3.79244	0.53385	26.9411	0.23199
Meddra Level4 by Reaction	Bladder spasm	1	0.04365	3.73535	0.52583	26.5351	0.23507
Meddra Level4 by Reaction	Brain neoplasm malignant	1	0.04365	3.72334	0.52414	26.4497	0.23574
Meddra Level4 by Reaction	Middle ear effusion	1	0.04365	3.65671	0.51477	25.9759	0.23947
Meddra Level4 by Reaction	Periorbital haematoma	1	0.04365	3.61486	0.50888	25.6782	0.24187
Meddra Level4 by Reaction	Catheter placement	1	0.04365	3.59615	0.50625	25.5452	0.24296
Meddra Level4 by Reaction	Menopausal symptoms	1	0.04365	3.58872	0.50521	25.4924	0.2434
Meddra Level4 by Reaction	Lymphocytosis	1	0.04365	3.49133	0.49151	24.7999	0.24925
Meddra Level4 by Reaction	Liver transplant rejection	1	0.04365	3.44289	0.4847	24.4555	0.25227
Meddra Level4 by Reaction	Lip disorder	1	0.04365	3.42254	0.48183	24.3108	0.25356
Meddra Level4 by Reaction	Acute leukaemia	1	0.04365	3.39577	0.47807	24.1205	0.25528
Meddra Level4 by Reaction	Hepatorenal syndrome	1	0.04365	3.37597	0.47528	23.9797	0.25657
Meddra Level4 by Reaction	Early satiety	1	0.04365	3.27107	0.46053	23.2339	0.26359
Meddra Level4 by Reaction	PO2 decreased	1	0.04365	3.21358	0.45244	22.8252	0.26761
Meddra Level4 by Reaction	Tumour marker increased	1	0.04365	3.19584	0.44995	22.699	0.26888
Meddra Level4 by Reaction	Osteolysis	1	0.04365	3.1783	0.44748	22.5743	0.27014
Meddra Level4 by Reaction	Maculopathy	1	0.04365	3.1696	0.44626	22.5125	0.27077
Meddra Level4 by Reaction	Haemorrhage urinary tract	1	0.04365	3.16671	0.44585	22.4919	0.27098
Meddra Level4 by Reaction	Obstruction	1	0.04365	3.14663	0.44303	22.3492	0.27244
Meddra Level4 by Reaction	Eyelid disorder	1	0.04365	3.13527	0.44143	22.2685	0.27328
Meddra Level4 by Reaction	Protein total increased	1	0.04365	3.09064	0.43515	21.9512	0.27662
Meddra Level4 by Reaction	Sleep disorder due to general medical condition, insomnia type	1	0.04365	3.0688	0.43208	21.7959	0.27828
Meddra Level4 by Reaction	Recurrent cancer	1	0.04365	3.06068	0.43094	21.7383	0.27891
Meddra Level4 by Reaction	Basedow's disease	1	0.04365	3.01029	0.42385	21.3801	0.28284
Meddra Level4 by Reaction	Fear of death	1	0.04365	2.98187	0.41985	21.178	0.28511
Meddra Level4 by Reaction	Arterial thrombosis	1	0.04365	2.97167	0.41841	21.1055	0.28593
Meddra Level4 by Reaction	Haemangioma	1	0.04365	2.94646	0.41487	20.9263	0.28798
Meddra Level4 by Reaction	Pancreatitis chronic	1	0.04365	2.92168	0.41138	20.7502	0.29003
Meddra Level4 by Reaction	Blood phosphorus increased	1	0.04365	2.91922	0.41103	20.7327	0.29023
Meddra Level4 by Reaction	Actinic keratosis	1	0.04365	2.91188	0.41	20.6806	0.29085
Meddra Level4 by Reaction	Varicella	1	0.04365	2.91188	0.41	20.6806	0.29085
Meddra Level4 by Reaction	Eye oedema	1	0.04365	2.88768	0.4066	20.5085	0.29289
Meddra Level4 by Reaction	Gastrointestinal tube insertion	1	0.04365	2.88049	0.40559	20.4574	0.2935
Meddra Level4 by Reaction	Periodontitis	1	0.04365	2.86623	0.40358	20.3561	0.29472
Meddra Level4 by Reaction	Liver abscess	1	0.04365	2.83582	0.3993	20.1399	0.29735
Meddra Level4 by Reaction	Gastrointestinal ulcer	1	0.04365	2.82889	0.39833	20.0907	0.29796
Meddra Level4 by Reaction	Lipoma	1	0.04365	2.76803	0.38976	19.6581	0.30339
Meddra Level4 by Reaction	Faeces hard	1	0.04365	2.73318	0.38486	19.4104	0.30659
Meddra Level4 by Reaction	Gastrointestinal carcinoma	1	0.04365	2.72461	0.38365	19.3495	0.30739
Meddra Level4 by Reaction	Blood bicarbonate decreased	1	0.04365	2.71821	0.38275	19.304	0.30799
Meddra Level4 by Reaction	Meningioma	1	0.04365	2.69711	0.37978	19.154	0.30998
Meddra Level4 by Reaction	Flat affect	1	0.04365	2.68046	0.37744	19.0357	0.31157
Meddra Level4 by Reaction	Hyperpyrexia	1	0.04365	2.63772	0.37143	18.732	0.31571
Meddra Level4 by Reaction	Skeletal injury	1	0.04365	2.61784	0.36863	18.5907	0.31768
Meddra Level4 by Reaction	Eye operation	1	0.04365	2.61194	0.3678	18.5487	0.31827
Meddra Level4 by Reaction	Necrotising fasciitis	1	0.04365	2.61194	0.3678	18.5487	0.31827
Meddra Level4 by Reaction	Oesophageal stenosis	1	0.04365	2.57706	0.36289	18.3009	0.32179
Meddra Level4 by Reaction	Gastrointestinal toxicity	1	0.04365	2.57515	0.36262	18.2873	0.32199
Meddra Level4 by Reaction	Brain natriuretic peptide increased	1	0.04365	2.56754	0.36155	18.2332	0.32277
Meddra Level4 by Reaction	Tachyarrhythmia	1	0.04365	2.54124	0.35785	18.0463	0.32549
Meddra Level4 by Reaction	Central venous catheterisation	1	0.04365	2.52279	0.35525	17.9152	0.32743
Meddra Level4 by Reaction	Metastases to spine	1	0.04365	2.52279	0.35525	17.9152	0.32743
Meddra Level4 by Reaction	Bradykinesia	1	0.04365	2.51184	0.35371	17.8374	0.32859
Meddra Level4 by Reaction	Endodontic procedure	1	0.04365	2.49202	0.35093	17.6965	0.33072
Meddra Level4 by Reaction	Erythema nodosum	1	0.04365	2.48845	0.35042	17.6712	0.3311
Meddra Level4 by Reaction	Sensitivity of teeth	1	0.04365	2.43781	0.3433	17.3113	0.33666
Meddra Level4 by Reaction	Brain herniation	1	0.04365	2.41745	0.34043	17.1666	0.33895
Meddra Level4 by Reaction	Fungal skin infection	1	0.04365	2.35517	0.33167	16.7241	0.34614
Meddra Level4 by Reaction	Abscess limb	1	0.04365	2.33459	0.32877	16.5779	0.34858
Meddra Level4 by Reaction	Blood blister	1	0.04365	2.32211	0.32701	16.4892	0.35008
Meddra Level4 by Reaction	Portal hypertension	1	0.04365	2.31901	0.32658	16.4671	0.35046
Meddra Level4 by Reaction	Wound complication	1	0.04365	2.29148	0.3227	16.2715	0.35381
Meddra Level4 by Reaction	Serum sickness	1	0.04365	2.27646	0.32059	16.1648	0.35567
Meddra Level4 by Reaction	Paronychia	1	0.04365	2.26902	0.31954	16.112	0.3566
Meddra Level4 by Reaction	Respiration abnormal	1	0.04365	2.26164	0.3185	16.0595	0.35752
Meddra Level4 by Reaction	Urine analysis abnormal	1	0.04365	2.2543	0.31747	16.0073	0.35845
Meddra Level4 by Reaction	Hepatic fibrosis	1	0.04365	2.25284	0.31727	15.997	0.35863
Meddra Level4 by Reaction	Retroperitoneal haemorrhage	1	0.04365	2.23544	0.31482	15.8734	0.36084
Meddra Level4 by Reaction	Hospice care	1	0.04365	2.21973	0.31261	15.7617	0.36286
Meddra Level4 by Reaction	Prostatic disorder	1	0.04365	2.20844	0.31102	15.6815	0.36433
Meddra Level4 by Reaction	Anaesthetic complication	1	0.04365	2.20564	0.31062	15.6616	0.3647
Meddra Level4 by Reaction	Bacterial sepsis	1	0.04365	2.20005	0.30984	15.6219	0.36543
Meddra Level4 by Reaction	Rectal cancer	1	0.04365	2.20005	0.30984	15.6219	0.36543
Meddra Level4 by Reaction	Pneumonia primary atypical	1	0.04365	2.16846	0.30539	15.3974	0.36961
Meddra Level4 by Reaction	Portal vein thrombosis	1	0.04365	2.16846	0.30539	15.3974	0.36961
Meddra Level4 by Reaction	Occult blood positive	1	0.04365	2.15367	0.30331	15.2924	0.37161
Meddra Level4 by Reaction	Lip oedema	1	0.04365	2.13514	0.3007	15.1607	0.37414
Meddra Level4 by Reaction	Gastrointestinal necrosis	1	0.04365	2.11951	0.2985	15.0496	0.37629
Meddra Level4 by Reaction	Hypoglycaemic coma	1	0.04365	2.09649	0.29526	14.8861	0.37952
Meddra Level4 by Reaction	Clavicle fracture	1	0.04365	2.0927	0.29473	14.8591	0.38005
Meddra Level4 by Reaction	Micturition disorder	1	0.04365	2.07396	0.29209	14.726	0.38272
Meddra Level4 by Reaction	Fibrosis	1	0.04365	2.07025	0.29157	14.6997	0.38326
Meddra Level4 by Reaction	Oesophageal candidiasis	1	0.04365	2.0592	0.29001	14.6212	0.38485
Meddra Level4 by Reaction	Duodenitis	1	0.04365	2.05433	0.28933	14.5866	0.38556
Meddra Level4 by Reaction	Orthopnoea	1	0.04365	2.05433	0.28933	14.5866	0.38556
Meddra Level4 by Reaction	Onychomycosis	1	0.04365	2.03746	0.28695	14.4667	0.38803
Meddra Level4 by Reaction	Hyperacusis	1	0.04365	2.02558	0.28528	14.3824	0.38979
Meddra Level4 by Reaction	Renal transplant	1	0.04365	2.00686	0.28264	14.2493	0.3926
Meddra Level4 by Reaction	Tachyphrenia	1	0.04365	2.00339	0.28216	14.2247	0.39312
Meddra Level4 by Reaction	Food craving	1	0.04365	1.99533	0.28102	14.1674	0.39434
Meddra Level4 by Reaction	Hepatic neoplasm	1	0.04365	1.98394	0.27942	14.0865	0.39608
Meddra Level4 by Reaction	Bone lesion	1	0.04365	1.97829	0.27862	14.0464	0.39695
Meddra Level4 by Reaction	Face injury	1	0.04365	1.96153	0.27626	13.9273	0.39955
Meddra Level4 by Reaction	Diabetic complication	1	0.04365	1.93208	0.27212	13.7181	0.4042
Meddra Level4 by Reaction	Renal tubular disorder	1	0.04365	1.92246	0.27076	13.6497	0.40574
Meddra Level4 by Reaction	Abdominal adhesions	1	0.04365	1.91715	0.27002	13.612	0.4066
Meddra Level4 by Reaction	Defaecation urgency	1	0.04365	1.90245	0.26795	13.5076	0.40898
Meddra Level4 by Reaction	Infusion site extravasation	1	0.04365	1.8798	0.26476	13.3467	0.41271
Meddra Level4 by Reaction	Enterocolitis	1	0.04365	1.87372	0.2639	13.3035	0.41373
Meddra Level4 by Reaction	Platelet count abnormal	1	0.04365	1.86667	0.26291	13.2534	0.41491
Meddra Level4 by Reaction	Hepatic lesion	1	0.04365	1.86167	0.26221	13.2179	0.41575
Meddra Level4 by Reaction	Pulmonary toxicity	1	0.04365	1.85769	0.26165	13.1896	0.41642
Meddra Level4 by Reaction	Melanocytic naevus	1	0.04365	1.8557	0.26137	13.1755	0.41676
Meddra Level4 by Reaction	Jaundice cholestatic	1	0.04365	1.84879	0.26039	13.1264	0.41793
Meddra Level4 by Reaction	Diverticulum intestinal	1	0.04365	1.839	0.25902	13.0569	0.41961
Meddra Level4 by Reaction	White blood cell count abnormal	1	0.04365	1.83512	0.25847	13.0293	0.42027
Meddra Level4 by Reaction	Bronchiectasis	1	0.04365	1.83221	0.25806	13.0086	0.42077
Meddra Level4 by Reaction	Arthritis infective	1	0.04365	1.81688	0.2559	12.8997	0.42344
Meddra Level4 by Reaction	Abdominal abscess	1	0.04365	1.81214	0.25523	12.8661	0.42427
Meddra Level4 by Reaction	Thrombocytosis	1	0.04365	1.8112	0.2551	12.8593	0.42443
Meddra Level4 by Reaction	Heart rate abnormal	1	0.04365	1.78789	0.25182	12.6938	0.42856
Meddra Level4 by Reaction	Hormone level abnormal	1	0.04365	1.7833	0.25117	12.6612	0.42938
Meddra Level4 by Reaction	Medical device discomfort	1	0.04365	1.73694	0.24465	12.3319	0.43786
Meddra Level4 by Reaction	Oral infection	1	0.04365	1.73174	0.24392	12.295	0.43883
Meddra Level4 by Reaction	Normochromic normocytic anaemia	1	0.04365	1.72916	0.24355	12.2766	0.43931
Meddra Level4 by Reaction	Drug tolerance	1	0.04365	1.71127	0.24103	12.1495	0.44269
Meddra Level4 by Reaction	Electrocardiogram ST segment elevation	1	0.04365	1.70121	0.23962	12.0781	0.44462
Meddra Level4 by Reaction	Peripheral ischaemia	1	0.04365	1.69457	0.23868	12.0309	0.44589
Meddra Level4 by Reaction	Paranasal sinus hypersecretion	1	0.04365	1.67982	0.23661	11.9262	0.44876
Meddra Level4 by Reaction	Chronic myeloid leukaemia	1	0.04365	1.67577	0.23604	11.8974	0.44955
Meddra Level4 by Reaction	Anal fistula	1	0.04365	1.66853	0.23502	11.8459	0.45097
Meddra Level4 by Reaction	Skin mass	1	0.04365	1.64795	0.23212	11.6998	0.45507
Meddra Level4 by Reaction	Cardiac tamponade	1	0.04365	1.64017	0.23102	11.6445	0.45664
Meddra Level4 by Reaction	Wheelchair user	1	0.04365	1.63246	0.22994	11.5898	0.4582
Meddra Level4 by Reaction	Injection site inflammation	1	0.04365	1.61351	0.22727	11.4551	0.46208
Meddra Level4 by Reaction	Bowel movement irregularity	1	0.04365	1.58915	0.22384	11.2821	0.46717
Meddra Level4 by Reaction	Metastatic neoplasm	1	0.04365	1.58697	0.22353	11.2666	0.46763
Meddra Level4 by Reaction	Colectomy	1	0.04365	1.56551	0.22051	11.1143	0.47221
Meddra Level4 by Reaction	Breast enlargement	1	0.04365	1.55084	0.21845	11.01	0.47539
Meddra Level4 by Reaction	Oesophageal ulcer	1	0.04365	1.54189	0.21719	10.9465	0.47735
Meddra Level4 by Reaction	Chest X-ray abnormal	1	0.04365	1.53984	0.2169	10.9319	0.4778
Meddra Level4 by Reaction	Hypernatraemia	1	0.04365	1.53711	0.21651	10.9125	0.4784
Meddra Level4 by Reaction	Wound secretion	1	0.04365	1.52765	0.21518	10.8453	0.4805
Meddra Level4 by Reaction	Blood creatine increased	1	0.04365	1.5071	0.21229	10.6994	0.48512
Meddra Level4 by Reaction	Ileus paralytic	1	0.04365	1.50449	0.21192	10.6809	0.48571
Meddra Level4 by Reaction	Venous thrombosis	1	0.04365	1.49995	0.21128	10.6486	0.48674
Meddra Level4 by Reaction	Localised oedema	1	0.04365	1.4852	0.2092	10.5438	0.49013
Meddra Level4 by Reaction	Femoral neck fracture	1	0.04365	1.47511	0.20778	10.4721	0.49247
Meddra Level4 by Reaction	Cardiopulmonary failure	1	0.04365	1.47198	0.20734	10.4499	0.4932
Meddra Level4 by Reaction	Humerus fracture	1	0.04365	1.4633	0.20612	10.3883	0.49524
Meddra Level4 by Reaction	Aplastic anaemia	1	0.04365	1.45472	0.20491	10.3274	0.49727
Meddra Level4 by Reaction	Cachexia	1	0.04365	1.45108	0.2044	10.3015	0.49814
Meddra Level4 by Reaction	Pigmentation disorder	1	0.04365	1.38291	0.1948	9.81738	0.5149
Meddra Level4 by Reaction	Pathological fracture	1	0.04365	1.38126	0.19457	9.80566	0.51532
Meddra Level4 by Reaction	Vein disorder	1	0.04365	1.34751	0.18982	9.56595	0.52404
Meddra Level4 by Reaction	Performance status decreased	1	0.04365	1.3254	0.1867	9.40895	0.52989
Meddra Level4 by Reaction	Herpes virus infection	1	0.04365	1.3045	0.18376	9.2605	0.53554
Meddra Level4 by Reaction	Gingivitis	1	0.04365	1.27295	0.17932	9.03646	0.54428
Meddra Level4 by Reaction	Inguinal hernia	1	0.04365	1.26231	0.17782	8.96091	0.54729
Meddra Level4 by Reaction	Organ failure	1	0.04365	1.23758	0.17434	8.78527	0.55441
Meddra Level4 by Reaction	Tongue discolouration	1	0.04365	1.2345	0.1739	8.7634	0.5553
Meddra Level4 by Reaction	Tumour lysis syndrome	1	0.04365	1.21805	0.17159	8.6466	0.56014
Meddra Level4 by Reaction	Troponin increased	1	0.04365	1.20915	0.17033	8.58338	0.56279
Meddra Level4 by Reaction	Hypophosphataemia	1	0.04365	1.18239	0.16657	8.39342	0.5709
Meddra Level4 by Reaction	Affective disorder	1	0.04365	1.17639	0.16572	8.35077	0.57275
Meddra Level4 by Reaction	Transplant rejection	1	0.04365	1.1744	0.16544	8.33665	0.57336
[truncated: 218 more rows]

## Sheet: VigiBase PembroM
CONCEPT	NAME	CONCEPT_AES_IN_COHORT	COHORT_%COVERAGE	PRR	PRR_95CI(-)	PRR_95CI(+)	P-value Fisher Exact Test (two tailed)
Indication	Metastatic malignant melanoma	915	36.4978	1341.61	1264.63	1423.28	0
Indication	Malignant melanoma	778	31.0331	540.552	508.25	574.906	0
Indication	Melanoma	492	19.6251	1320.66	1209.11	1442.5	0
Indication	Metastatic melanoma	166	6.62146	261.929	225.445	304.316	0
Indication	Pain	81	3.23095	2.99769	2.4195	3.71404	0
Indication	Malignant melanoma stage iv	80	3.19107	1101.9	872.954	1390.9	0
Indication	Hypertension	71	2.83207	1.88822	1.50127	2.37491	0
Indication	Product used for unknown indication	57	2.27363	0.31742	0.24557	0.4103	0
Indication	Hypothyroidism	40	1.59553	3.8908	2.86081	5.29161	0
Indication	Routine health maintenance	39	1.55564	58.1464	42.5303	79.4962	0
Indication	Prophylaxis	34	1.3562	1.75843	1.25926	2.45546	0.00192
Indication	Nausea	33	1.31631	8.1056	5.77427	11.3782	0
Indication	Constipation	31	1.23654	4.1918	2.95406	5.94817	0
Indication	Anxiety	28	1.11687	2.28486	1.58077	3.30257	8e-05
Indication	Hypertension arterial	24	0.95732	3.26743	2.19404	4.86596	0
Indication	Gastrooesophageal reflux disease	24	0.95732	2.40135	1.61252	3.57607	0.00016
Indication	Insomnia	20	0.79777	2.18209	1.41015	3.3766	0.00138
Indication	Malignant melanoma stage iii	16	0.63821	645.495	387.162	1076.2	0
Indication	Hyperlipidaemia	16	0.63821	3.92885	2.41035	6.404	1e-05
Indication	Diabetes mellitus	15	0.59832	0.52975	0.31985	0.87742	0.01024
Indication	Pruritus	14	0.55844	12.2391	7.25575	20.645	0
Indication	Depression	14	0.55844	0.48588	0.28818	0.81922	0.00348
Indication	Hypercholesterolaemia	12	0.47866	2.5231	1.43467	4.43727	0.00369
Indication	Atrial fibrillation	12	0.47866	0.64519	0.36689	1.13458	0.16011
Indication	Metastases to lung	11	0.43877	67.8718	37.5254	122.759	0
Indication	Benign prostatic hyperplasia	11	0.43877	4.87985	2.70537	8.8021	2e-05
Indication	Cough	11	0.43877	2.77659	1.53947	5.00785	0.00262
Indication	Melanoma recurrent	10	0.39888	1748.21	873.681	3498.14	0
Indication	Metastases to central nervous system	10	0.39888	88.5459	47.5097	165.027	0
Indication	Rash	10	0.39888	11.7796	6.34245	21.8778	0
Indication	Vomiting	10	0.39888	8.46646	4.55925	15.7221	0
Indication	Epilepsy	10	0.39888	1.37919	0.74294	2.56031	0.26485
Indication	Malignant melanoma of skin, unspecified	9	0.35899	182.084	94.0312	352.591	0
Indication	Metastases to liver	9	0.35899	36.9208	19.1988	71.0017	0
Indication	Hypophysitis	8	0.31911	1298.67	610.346	2763.27	0
Indication	Intraocular melanoma	8	0.31911	865.782	415.311	1804.86	0
Indication	Metastases to brain	8	0.31911	839.143	403.047	1747.09	0
Indication	Melanoma malignant	8	0.31911	419.571	205.684	855.878	0
Indication	Gastric ulcer prophylaxis	8	0.31911	16.3404	8.17395	32.6659	0
Indication	Arthralgia	8	0.31911	2.0998	1.05114	4.19463	0.06257
Indication	Seizure	7	0.27922	4.14362	1.97698	8.68477	0.0018
Indication	Type 2 diabetes mellitus	7	0.27922	0.34899	0.16654	0.73131	0.00152
Indication	Drug use for unknown indication	7	0.27922	0.13861	0.06615	0.29045	0
Indication	Gastrointestinal melanoma	6	0.23933	5844.03	1965.37	17377.2	0
Indication	Choroid melanoma	6	0.23933	929.732	396.555	2179.78	0
Indication	Metastatic ocular melanoma	6	0.23933	818.164	351.128	1906.41	0
Indication	Metastases to lymph nodes	6	0.23933	121.751	54.3609	272.682	0
Indication	Malignant melanoma of skin	6	0.23933	82.145	36.7621	183.554	0
Indication	Diarrhoea	6	0.23933	2.6713	1.20105	5.94131	0.02712
Indication	Gout	6	0.23933	1.80014	0.80941	4.00354	0.15661
Indication	Dyspepsia	6	0.23933	1.41644	0.6369	3.15011	0.32822
Indication	Hypersensitivity	6	0.23933	1.19454	0.53713	2.65658	0.64959
Indication	Tumour pain	5	0.19944	122.187	50.5045	295.611	0
Indication	Adrenal insufficiency	5	0.19944	37.1758	15.4499	89.4527	0
Indication	Convulsion prophylaxis	5	0.19944	18.5273	7.709	44.5271	1e-05
Indication	Neoplasm	5	0.19944	16.1641	6.72675	38.8419	2e-05
Indication	Coronary artery disease	5	0.19944	3.51735	1.46495	8.44521	0.0151
Indication	Myalgia	5	0.19944	2.90203	1.20872	6.96754	0.03106
Indication	Dyslipidaemia	5	0.19944	2.37133	0.98771	5.69316	0.06292
Indication	Pulmonary embolism	5	0.19944	1.93025	0.80401	4.63409	0.12115
Indication	Vitamin supplementation	5	0.19944	1.73134	0.72117	4.1565	0.22177
Indication	Lung neoplasm malignant	5	0.19944	1.7226	0.71753	4.1355	0.22334
Indication	Glaucoma	5	0.19944	1.63314	0.68027	3.92072	0.24183
Indication	Headache	5	0.19944	0.76254	0.31765	1.83055	0.696
Indication	Arthritis	5	0.19944	0.72789	0.30322	1.74737	0.69914
Indication	Blood cholesterol increased	5	0.19944	0.39318	0.16379	0.94384	0.02378
Indication	Asthma	5	0.19944	0.30782	0.12823	0.73893	0.00249
Indication	Sleep disorder therapy	4	0.15955	8.11188	3.04508	21.6094	0.00167
Indication	Prophylaxis of nausea and vomiting	4	0.15955	4.8709	1.82889	12.9727	0.00991
Indication	Blood cholesterol	4	0.15955	1.47091	0.55242	3.91653	0.35598
Indication	Anticoagulant therapy	4	0.15955	1.25096	0.46982	3.33082	0.56829
Indication	Chronic obstructive pulmonary disease	4	0.15955	0.37696	0.14158	1.00363	0.04304
Indication	Rheumatoid arthritis	4	0.15955	0.06166	0.02316	0.16417	0
Indication	Malignant melanoma of sites other than skin	3	0.11966	1136.34	334.929	3855.34	0
Indication	Nodular melanoma	3	0.11966	1022.71	304.091	3439.52	0
Indication	Skin melanoma	3	0.11966	174.821	55.6127	549.56	0
Indication	Malignant neoplasm progression	3	0.11966	122.48	39.1301	383.37	0
Indication	Rheumatic disorder	3	0.11966	29.7731	9.58506	92.481	0.00016
Indication	Adverse event	3	0.11966	28.2515	9.09637	87.7437	0.00019
Indication	Hypothyreosis	3	0.11966	25.5357	8.22378	79.2911	0.00025
Indication	Gastrooesophageal reflux	3	0.11966	12.1751	3.92533	37.763	0.00208
Indication	Antidepressant therapy	3	0.11966	7.00963	2.26093	21.7322	0.00952
Indication	Myasthenia gravis	3	0.11966	6.74163	2.17453	20.9009	0.01057
Indication	Rhinitis allergic	3	0.11966	4.0794	1.31611	12.6444	0.0386
Indication	Hyperthyroidism	3	0.11966	3.93803	1.27052	12.2061	0.0421
Indication	Affective disorder	3	0.11966	3.23539	1.04389	10.0276	0.06742
Indication	Pyrexia	3	0.11966	2.14584	0.69241	6.65013	0.16604
Indication	Cardiovascular event prophylaxis	3	0.11966	1.63935	0.529	5.08026	0.43771
Indication	Blood cholesterol abnormal	3	0.11966	1.6209	0.52305	5.02308	0.44
Indication	Seasonal allergy	3	0.11966	1.58842	0.51257	4.92243	0.44437
Indication	Anaemia	3	0.11966	1.2799	0.41302	3.96624	0.51147
Indication	Neuralgia	3	0.11966	1.18623	0.3828	3.67593	0.74491
Indication	Urinary tract infection	3	0.11966	1.09909	0.35468	3.40589	0.75685
Indication	Diabetes	3	0.11966	0.99109	0.31983	3.07118	1
Indication	Sleep disorder	3	0.11966	0.70234	0.22665	2.17634	0.80618
Indication	Hormone replacement therapy	3	0.11966	0.669	0.2159	2.07304	0.63901
Indication	Back pain	3	0.11966	0.45477	0.14676	1.40917	0.2358
Indication	Migraine	3	0.11966	0.41606	0.13427	1.28921	0.13428
Indication	Malignant melanoma of skin of upper limb, incl shoulder	2	0.07978	N/A	N/A	N/A	N/A
Indication	Desmoplastic melanoma	2	0.07978	6818.04	960.753	48384.5	0
Indication	Superficial spreading melanoma stage iv	2	0.07978	2727.21	529.35	14050.6	0
Indication	Laryngeal pain	2	0.07978	1515.12	327.519	7009.01	0
Indication	Malignant melanoma stage ii	2	0.07978	1515.12	327.519	7009.01	0
Indication	Malignant melanoma of scalp and neck	2	0.07978	802.122	185.415	3470.06	0
Indication	Laryngeal inflammation	2	0.07978	757.56	175.867	3263.24	0
Indication	Melanoma skin	2	0.07978	262.232	63.9079	1076.01	3e-05
Indication	Braf gene mutation	2	0.07978	219.937	53.8272	898.656	4e-05
Indication	Loose stools	2	0.07978	148.218	36.5368	601.274	9e-05
Indication	Metastases to peritoneum	2	0.07978	98.1012	24.3051	395.961	0.00021
Indication	Scleritis	2	0.07978	70.289	17.4635	282.908	0.0004
Indication	Lung metastases	2	0.07978	58.5239	14.5577	235.274	0.00058
Indication	Arteriosclerosis coronary artery	2	0.07978	36.8543	9.18758	147.834	0.00143
Indication	Erythema	2	0.07978	16.7519	4.1847	67.0603	0.0066
Indication	Pain prophylaxis	2	0.07978	16.3111	4.07476	65.2926	0.00695
Indication	Metastasis	2	0.07978	15.7825	3.94292	63.1733	0.0074
Indication	Secondary prevention	2	0.07978	12.9375	3.23308	51.7703	0.01081
Indication	Antacid therapy	2	0.07978	12.591	3.14662	50.3823	0.01138
Indication	Stomatitis	2	0.07978	10.4732	2.61791	41.8988	0.0161
Indication	Dry skin	2	0.07978	10.2836	2.57058	41.1397	0.01666
Indication	Obstipation	2	0.07978	9.46949	2.36727	37.8797	0.01943
Indication	Coagulopathy	2	0.07978	8.88923	2.22234	35.5564	0.02185
Indication	Decreased appetite	2	0.07978	7.44327	1.86112	29.7683	0.03027
Indication	Vitamin b12 deficiency	2	0.07978	6.70736	1.67724	26.8231	0.03657
Indication	Benign prostatic hypertrophy	2	0.07978	6.58429	1.64648	26.3306	0.03781
Indication	Gastroesophageal reflux	2	0.07978	6.19259	1.54859	24.7632	0.04221
Indication	Swelling	2	0.07978	5.38124	1.34581	21.517	0.05416
Indication	Hypokalaemia	2	0.07978	3.79623	0.94956	15.1769	0.09849
Indication	Antibiotic therapy	2	0.07978	3.49553	0.87438	13.9743	0.11286
Indication	Analgesia	2	0.07978	3.31939	0.83033	13.2699	0.12277
Indication	Abdominal discomfort	2	0.07978	3.10334	0.7763	12.4059	0.13679
Indication	Upper respiratory tract infection	2	0.07978	2.97601	0.74446	11.8967	0.14619
Indication	Oedema	2	0.07978	2.57771	0.64485	10.3041	0.18261
Indication	Neuropathic pain	2	0.07978	2.50249	0.62604	10.0033	0.19097
Indication	Nasal congestion	2	0.07978	2.31277	0.57859	9.24475	0.2147
Indication	Hypercholesterolemia	2	0.07978	2.1769	0.5446	8.70152	0.23443
Indication	Cerebrovascular accident	2	0.07978	2.14303	0.53613	8.5661	0.23976
Indication	Metastases to bone	2	0.07978	1.95108	0.48812	7.79869	0.27352
Indication	Mineral supplementation	2	0.07978	1.85222	0.46339	7.40349	0.29362
Indication	Abdominal pain	2	0.07978	1.66517	0.4166	6.65569	0.33783
Indication	Neoplasm malignant	2	0.07978	1.23125	0.30806	4.92109	0.6799
Indication	Dry eye	2	0.07978	0.94807	0.23721	3.78916	1
Indication	Supplementation therapy	2	0.07978	0.8967	0.22436	3.58382	1
Indication	Pneumonia	2	0.07978	0.89399	0.22368	3.57301	1
Indication	Convulsion	2	0.07978	0.82743	0.20703	3.30697	1
Indication	Thyroid disorder	2	0.07978	0.70992	0.17763	2.83726	1
Indication	Cardiac disorder	2	0.07978	0.61277	0.15332	2.449	0.77825
Indication	Premedication	2	0.07978	0.54546	0.13648	2.17998	0.59718
Indication	Angina pectoris	2	0.07978	0.51703	0.12937	2.06632	0.60321
Indication	Thrombosis prophylaxis	2	0.07978	0.31177	0.07801	1.24599	0.10755
Indication	Breast cancer	2	0.07978	0.23159	0.05795	0.92552	0.0158
Indication	Psoriasis	2	0.07978	0.08109	0.02029	0.32405	0
Indication	Acral lentiginous melanoma stage i	1	0.03989	N/A	N/A	N/A	N/A
Indication	Lower limb motor deficit	1	0.03989	N/A	N/A	N/A	N/A
Indication	Malignant melanoma site/stage unspecified	1	0.03989	N/A	N/A	N/A	N/A
Indication	Pco2 decreased	1	0.03989	N/A	N/A	N/A	N/A
Indication	Spitzoid melanoma	1	0.03989	N/A	N/A	N/A	N/A
Indication	Superficial spreading melanoma in situ	1	0.03989	N/A	N/A	N/A	N/A
Indication	Adrenal haematoma	1	0.03989	6818.04	426.556	108979	0.00029
Indication	Fungating wound	1	0.03989	3409.02	309.203	37585	0.00044
Indication	Iris melanoma	1	0.03989	3409.02	309.203	37585	0.00044
Indication	Melanoma limited to extremity	1	0.03989	3409.02	309.203	37585	0.00044
Indication	Retinal melanoma	1	0.03989	3409.02	309.203	37585	0.00044
Indication	Hepatic cancer recurrent	1	0.03989	1363.61	159.361	11668	0.00088
Indication	Hemorrhoidectomy	1	0.03989	1136.34	136.85	9435.62	0.00103
Indication	Metastases to heart	1	0.03989	1136.34	136.85	9435.62	0.00103
Indication	Superficial spreading melanoma	1	0.03989	974.005	119.876	7913.92	0.00117
Indication	Conjunctival melanoma	1	0.03989	852.255	106.629	6811.79	0.00132
Indication	Groin intertrigo	1	0.03989	852.255	106.629	6811.79	0.00132
Indication	Axillary pain	1	0.03989	681.804	87.3086	5324.29	0.00161
Indication	Testosterone abnormal	1	0.03989	681.804	87.3086	5324.29	0.00161
Indication	Glucose increased	1	0.03989	619.821	80.0501	4799.23	0.00176
Indication	Thrombosis pulmonary	1	0.03989	619.821	80.0501	4799.23	0.00176
Indication	Brain swelling	1	0.03989	568.17	73.9037	4368.07	0.0019
Indication	Dietary b12 deficiency	1	0.03989	568.17	73.9037	4368.07	0.0019
Indication	Braf v600e mutation positive	1	0.03989	524.464	68.6325	4007.76	0.00205
Indication	Acral lentiginous melanoma	1	0.03989	487.003	64.0622	3702.21	0.0022
Indication	B-cell lymphoma stage ii	1	0.03989	487.003	64.0622	3702.21	0.0022
Indication	Bundle branch block	1	0.03989	454.536	60.0619	3439.83	0.00234
Indication	Melanoma in situ	1	0.03989	454.536	60.0619	3439.83	0.00234
Indication	Metastases to soft tissue	1	0.03989	454.536	60.0619	3439.83	0.00234
Indication	Diarrhoea haemorrhagic	1	0.03989	358.844	48.0553	2679.6	0.00293
Indication	Addisonian crisis	1	0.03989	340.902	45.7675	2539.23	0.00308
Indication	Malignant melanoma of trunk	1	0.03989	340.902	45.7675	2539.23	0.00308
Indication	Large intestine polyp	1	0.03989	324.668	43.6875	2412.81	0.00322
Indication	Erythema of eyelid	1	0.03989	309.911	41.7883	2298.36	0.00337
Indication	Metastases to abdominal cavity	1	0.03989	272.721	36.9667	2012	0.00381
Indication	Visual field defect	1	0.03989	262.232	35.5976	1931.75	0.00395
Indication	Adrenocorticotropic hormone deficiency	1	0.03989	235.105	32.0376	1725.29	0.00439
Indication	Malignant melanoma of other and unspecified parts of face	1	0.03989	194.801	26.6973	1421.4	0.00527
Indication	Melanoma of skin (malignant)	1	0.03989	174.821	24.0271	1272	0.00585
Indication	Anaemia macrocytic	1	0.03989	158.559	21.8424	1151.02	0.00643
Indication	Fibrosarcoma	1	0.03989	154.955	21.3569	1124.28	0.00658
Indication	Metastases to skin	1	0.03989	154.955	21.3569	1124.28	0.00658
Indication	Colostomy	1	0.03989	151.512	20.8926	1098.76	0.00672
Indication	Small intestine carcinoma metastatic	1	0.03989	151.512	20.8926	1098.76	0.00672
Indication	Brain edema	1	0.03989	145.065	20.0219	1051.04	0.00701
Indication	Vertebral pain	1	0.03989	145.065	20.0219	1051.04	0.00701
Indication	Subclinical hypothyroidism	1	0.03989	142.042	19.6132	1028.7	0.00716
Indication	Metastases to adrenals	1	0.03989	133.687	18.4814	967.037	0.0076
Indication	Allergic respiratory symptom	1	0.03989	121.751	16.8599	879.198	0.00832
Indication	Hepatitis autoimmune	1	0.03989	106.532	14.7845	767.631	0.00949
Indication	Stomach function disorder	1	0.03989	98.8121	13.7283	711.221	0.01021
Indication	Aphasia	1	0.03989	94.695	13.164	681.187	0.01065
Indication	Hypocholesterolaemia	1	0.03989	94.695	13.164	681.187	0.01065
Indication	Emphysema pulmonary	1	0.03989	81.1671	11.3052	582.747	0.01239
Indication	Brain cancer metastatic	1	0.03989	80.2122	11.1738	575.813	0.01253
Indication	Antalgic gait	1	0.03989	77.4777	10.7971	555.965	0.01297
Indication	Nicotine addiction	1	0.03989	74.1091	10.3326	531.537	0.01355
Indication	Oesophageal acid reflux	1	0.03989	74.1091	10.3326	531.537	0.01355
Indication	Retinopathy	1	0.03989	74.1091	10.3326	531.537	0.01355
Indication	Merkel cell carcinoma	1	0.03989	72.5323	10.115	520.11	0.01384
Indication	Swelling of legs	1	0.03989	64.9337	9.06521	465.117	0.01543
Indication	Arrhythmia cardiac (nos)	1	0.03989	63.13	8.81568	452.08	0.01586
Indication	Metastases to spine	1	0.03989	61.9821	8.65681	443.788	0.01615
Indication	Psychic disturbance	1	0.03989	58.7762	8.21282	420.64	0.01701
Indication	Unspecified vitamin b deficiency	1	0.03989	57.2944	8.00747	409.949	0.01745
Indication	Dermatitis acneiform	1	0.03989	56.817	7.94128	406.505	0.01759
Indication	Pulmonary metastases	1	0.03989	56.3474	7.87618	403.118	0.01773
Indication	Allogenic stem cell transplantation	1	0.03989	50.8809	7.11764	363.725	0.0196
Indication	Metastatic pain	1	0.03989	48.3549	6.76673	345.542	0.02061
Indication	Arterial hypotension	1	0.03989	48.0143	6.71941	343.092	0.02075
Indication	Stomach ache	1	0.03989	46.3812	6.49238	331.345	0.02147
Indication	Unspecified vitamin d deficiency	1	0.03989	44.8555	6.28018	320.375	0.02219
Indication	Post transplant lymphoproliferative disorder	1	0.03989	44.273	6.19914	316.188	0.02248
Indication	Hepatic cancer metastatic	1	0.03989	40.1061	5.61905	286.258	0.02477
Indication	Prostatic adenoma	1	0.03989	37.878	5.30857	270.269	0.0262
Indication	Pain in leg	1	0.03989	34.0902	4.78031	243.11	0.02905
Indication	Skin exfoliation	1	0.03989	32.779	4.59732	233.715	0.03019
Indication	Adrenal disorder	1	0.03989	32.1606	4.51098	229.285	0.03076
Indication	Bladder transitional cell carcinoma	1	0.03989	31.86	4.46901	227.133	0.03104
Indication	Disease progression	1	0.03989	30.7119	4.30867	218.912	0.03218
Indication	Gastric pain	1	0.03989	30.4377	4.27037	216.949	0.03246
Indication	Primary hypothyroidism	1	0.03989	29.5153	4.14151	210.347	0.03345
Indication	Flank pain	1	0.03989	27.9428	3.92174	199.095	0.03529
Indication	Hepatic neoplasm	1	0.03989	27.9428	3.92174	199.095	0.03529
Indication	Neoplasm prophylaxis	1	0.03989	27.4921	3.85874	195.871	0.03586
Indication	Iron supplementation	1	0.03989	27.1635	3.8128	193.521	0.03628
Indication	Candidal stomatitis	1	0.03989	26.3245	3.69547	187.521	0.03741
Indication	Cardiac imaging procedure	1	0.03989	26.1227	3.66726	186.078	0.0377
Indication	Helicobacter gastritis	1	0.03989	24.5253	3.44379	174.659	0.04009
Indication	Tinea infection	1	0.03989	23.2697	3.26808	165.688	0.0422
Indication	Embolism lung	1	0.03989	23.1906	3.257	165.122	0.04234
Indication	Hepatic failure	1	0.03989	21.923	3.07953	156.068	0.04473
Indication	Bullous pemphigoid	1	0.03989	21.0433	2.95634	149.787	0.04655
Indication	Hypocalcemia	1	0.03989	21.0433	2.95634	149.787	0.04655
Indication	Stress urinary incontinence	1	0.03989	20.9142	2.93826	148.865	0.04683
Indication	Androgen deficiency	1	0.03989	19.5921	2.75303	139.428	0.0499
Indication	Musculoskeletal chest pain	1	0.03989	18.23	2.56214	129.71	0.05351
Indication	Prostatism	1	0.03989	17.8483	2.50862	126.986	0.05462
Indication	Rheumatoid spondylitis	1	0.03989	17.3047	2.43241	123.109	0.05628
Indication	Gastrooesophageal reflux prophylaxis	1	0.03989	17.2609	2.42626	122.797	0.05642
Indication	Depressed state	1	0.03989	15.5663	2.1886	110.714	0.06236
Indication	Radiotherapy	1	0.03989	15.5663	2.1886	110.714	0.06236
Indication	Pneumocystis jiroveci pneumonia	1	0.03989	15.3906	2.16395	109.462	0.06304
Indication	Dandruff	1	0.03989	15.1512	2.13036	107.756	0.064
Indication	Prophylaxis against diarrhoea	1	0.03989	14.5685	2.0486	103.602	0.06647
Indication	Lung carcinoma cell type unspecified stage iv	1	0.03989	14.4145	2.02699	102.505	0.06716
Indication	Brain oedema	1	0.03989	14.2339	2.00165	101.218	0.06798
Indication	Enlarged prostate	1	0.03989	13.2647	1.86561	94.313	0.07275
Indication	Antiallergic therapy	1	0.03989	12.5331	1.76291	89.1025	0.07682
Indication	Myocardial infarction prophylaxis	1	0.03989	12.2187	1.71876	86.863	0.07871
Indication	Tension headache	1	0.03989	12.2187	1.71876	86.863	0.07871
Indication	Anxiolytic therapy	1	0.03989	11.2695	1.58545	80.1041	0.08504
Indication	Thyroid hormone replacement therapy	1	0.03989	11.2139	1.57764	79.7082	0.08544
Indication	Blood uric acid increased	1	0.03989	11.1406	1.56735	79.1864	0.08598
Indication	Hypotonia	1	0.03989	11.0862	1.55971	78.7995	0.08638
Indication	Thyroiditis	1	0.03989	10.9791	1.54467	78.037	0.08719
Indication	Arthritic pains	1	0.03989	10.4251	1.46684	74.0934	0.09159
Indication	Steroid therapy	1	0.03989	10.3618	1.45794	73.6423	0.09213
Indication	Diabetes mellitus management	1	0.03989	9.74005	1.37059	69.2176	0.0977
Indication	Sexual dysfunction	1	0.03989	9.74005	1.37059	69.2176	0.0977
Indication	Prostatic hypertrophy	1	0.03989	9.50912	1.33813	67.5742	0.09995
Indication	Prophylaxis against drug-induced peptic ulcers	1	0.03989	9.4302	1.32704	67.0127	0.10074
Indication	Intermittent claudication	1	0.03989	9.31426	1.31075	66.1877	0.10193
Indication	Arrhythmia nos	1	0.03989	9.20113	1.29485	65.3827	0.10311
Indication	Wegener's granulomatosis	1	0.03989	9.04249	1.27255	64.2539	0.10482
Indication	Heart rate abnormal	1	0.03989	8.98292	1.26418	63.8301	0.10548
Indication	Micturition disorder	1	0.03989	8.72988	1.22862	62.0298	0.10836
Indication	Pneumocystis jirovecii pneumonia	1	0.03989	8.69647	1.22392	61.7922	0.10875
Indication	Viral infection	1	0.03989	8.32483	1.17168	59.1483	0.11331
Indication	Oral candidiasis	1	0.03989	8.29445	1.16741	58.9322	0.1137
Indication	Antiviral treatment	1	0.03989	8.23434	1.15896	58.5046	0.11448
Indication	Hypokalemia	1	0.03989	8.16531	1.14925	58.0136	0.11539
Indication	Autoimmune hepatitis	1	0.03989	7.26095	1.0221	51.5815	0.12878
Indication	Urinary retention	1	0.03989	6.56211	0.92382	46.6123	0.14147
Indication	Knee pain	1	0.03989	6.24935	0.87983	44.3887	0.14799
Indication	Joint swelling	1	0.03989	6.12582	0.86245	43.5105	0.15073
Indication	Pneumonitis	1	0.03989	6.01238	0.84649	42.704	0.15335
Indication	Dyspnea	1	0.03989	5.52515	0.77795	39.2407	0.16567
Indication	Genital herpes	1	0.03989	5.3391	0.75177	37.9183	0.17092
Indication	Dermatitis	1	0.03989	5.18088	0.72951	36.7938	0.17565
Indication	Lung cancer metastatic	1	0.03989	5.07294	0.71433	36.0267	0.17903
Indication	Vitamin d decreased	1	0.03989	5.02805	0.70801	35.7076	0.18047
Indication	Abscess dental	1	0.03989	4.99856	0.70386	35.498	0.18143
Indication	Epilepsy nos	1	0.03989	4.96941	0.69976	35.2909	0.18239
Indication	Candidiasis	1	0.03989	4.8184	0.67851	34.2177	0.18753
Indication	Pyelonephritis	1	0.03989	4.79806	0.67564	34.0731	0.18825
Indication	Endocarditis	1	0.03989	4.50035	0.63375	31.9577	0.19936
Indication	Malaise	1	0.03989	4.49442	0.63292	31.9155	0.1996
Indication	Postoperative analgesia	1	0.03989	4.3427	0.61156	30.8374	0.20579
Indication	Stroke	1	0.03989	4.11717	0.57982	29.235	0.21575
Indication	Oestrogen replacement therapy	1	0.03989	4.11469	0.57947	29.2174	0.21586
Indication	Cold	1	0.03989	4.02481	0.56682	28.5788	0.22011
Indication	Ihd	1	0.03989	4.02481	0.56682	28.5788	0.22011
Indication	Pancreatic carcinoma metastatic	1	0.03989	4.0059	0.56416	28.4444	0.22102
Indication	Conjunctivitis	1	0.03989	3.9709	0.55923	28.1958	0.22273
Indication	Asthenia	1	0.03989	3.96397	0.55826	28.1466	0.22308
Indication	Glucose tolerance impaired	1	0.03989	3.93651	0.55439	27.9515	0.22444
Indication	Eye disorder	1	0.03989	3.92292	0.55248	27.8549	0.22512
Indication	Constipation prophylaxis	1	0.03989	3.90271	0.54964	27.7113	0.22615
Indication	Dialysis	1	0.03989	3.88714	0.54744	27.6007	0.22694
Indication	Flatulence	1	0.03989	3.72774	0.52501	26.4683	0.2354
Indication	Ascites	1	0.03989	3.65971	0.51543	25.985	0.2392
Indication	Blood potassium decreased	1	0.03989	3.62084	0.50996	25.7088	0.24143
Indication	Sinus congestion	1	0.03989	3.50002	0.49295	24.8506	0.24863
Indication	Shoulder pain	1	0.03989	3.48392	0.49069	24.7362	0.24962
Indication	Anesthesia	1	0.03989	3.46093	0.48745	24.5729	0.25105
Indication	Coronary heart disease	1	0.03989	3.40731	0.4799	24.192	0.25445
Indication	Adjuvant therapy	1	0.03989	3.35368	0.47235	23.8111	0.25794
Indication	Pneumopathy	1	0.03989	3.34874	0.47166	23.776	0.25826
Indication	Diarrhea	1	0.03989	3.27004	0.46058	23.2169	0.26358
Indication	Post herpetic neuralgia	1	0.03989	3.25754	0.45882	23.1282	0.26444
Indication	Antiinflammatory therapy	1	0.03989	3.1565	0.44459	22.4104	0.27163
Indication	Asthma bronchial	1	0.03989	3.09068	0.43532	21.9429	0.27653
Indication	Aortic valve replacement	1	0.03989	3.07951	0.43375	21.8636	0.27738
Indication	Drug therapy	1	0.03989	3.06291	0.43142	21.7457	0.27865
Indication	Dysuria	1	0.03989	3.03428	0.42739	21.5423	0.28087
Indication	Oedema peripheral	1	0.03989	2.93754	0.41376	20.8552	0.28863
Indication	Convulsions	1	0.03989	2.74147	0.38616	19.4627	0.30574
Indication	Hypercholesteraemia	1	0.03989	2.69168	0.37915	19.1091	0.31041
Indication	Herpes simplex	1	0.03989	2.66122	0.37486	18.8927	0.31334
Indication	Basedow's disease	1	0.03989	2.65397	0.37384	18.8412	0.31404
Indication	Migraine prophylaxis	1	0.03989	2.4829	0.34975	17.6263	0.33162
Indication	Respiratory tract infection	1	0.03989	2.4186	0.3407	17.1697	0.33874
Indication	Bronchitis chronic	1	0.03989	2.40495	0.33877	17.0728	0.34029
Indication	Hypopituitarism	1	0.03989	2.38143	0.33546	16.9057	0.343
Indication	Prostatomegaly	1	0.03989	2.26965	0.31972	16.112	0.35645
Indication	Vertigo	1	0.03989	2.22231	0.31305	15.7758	0.36246
Indication	Transient ischaemic attack	1	0.03989	2.19866	0.30972	15.6078	0.36554
Indication	Diabetes mellitus insulin-dependent	1	0.03989	2.19795	0.30962	15.6028	0.36563
Indication	Colitis	1	0.03989	2.04807	0.28852	14.5385	0.38641
Indication	Wheezing	1	0.03989	1.97796	0.27864	14.0407	0.39694
Indication	Immune thrombocytopenic purpura	1	0.03989	1.9751	0.27824	14.0204	0.39738
Indication	Ache	1	0.03989	1.91895	0.27033	13.6217	0.40624
Indication	Macular degeneration	1	0.03989	1.82349	0.25689	12.9439	0.42222
Indication	Heartburn	1	0.03989	1.79139	0.25237	12.716	0.42787
Indication	Bone metastases	1	0.03989	1.78951	0.2521	12.7026	0.42821
Indication	Pollakiuria	1	0.03989	1.74285	0.24553	12.3713	0.4367
Indication	Sepsis	1	0.03989	1.59598	0.22484	11.3286	0.46568
Indication	Fatigue	1	0.03989	1.5757	0.22199	11.1845	0.46997
Indication	Antifungal prophylaxis	1	0.03989	1.54499	0.21766	10.9665	0.47661
Indication	B-cell lymphoma	1	0.03989	1.45653	0.2052	10.3385	0.49679
Indication	Rosacea	1	0.03989	1.39571	0.19663	9.90671	0.51163
Indication	Blood pressure high	1	0.03989	1.38325	0.19488	9.81825	0.51477
Indication	Antibiotic prophylaxis	1	0.03989	1.29497	0.18245	9.19156	0.53811
Indication	Actinic keratosis	1	0.03989	1.19888	0.16891	8.50939	0.56584
Indication	Neck pain	1	0.03989	1.19259	0.16802	8.46473	0.56774
Indication	Hyperkalaemia	1	0.03989	1.17028	0.16488	8.30633	0.5746
Indication	Breakthrough pain	1	0.03989	1.11789	0.1575	7.93447	0.5913
Indication	Lymphoma	1	0.03989	1.02867	0.14493	7.3011	0.62182
Indication	Diuretic therapy	1	0.03989	1.0196	0.14365	7.23667	0.62508
Indication	Prophylaxis against gastrointestinal ulcer	1	0.03989	0.98087	0.1382	6.96179	1
Indication	Gastrointestinal disorder	1	0.03989	0.97289	0.13707	6.90515	1
Indication	Fluid retention	1	0.03989	0.91714	0.12922	6.50941	1
Indication	Atrial fibrillation and flutter	1	0.03989	0.91321	0.12867	6.4815	1
Indication	Myocardial infarction	1	0.03989	0.86832	0.12234	6.16284	1
Indication	Herpes zoster	1	0.03989	0.84455	0.11899	5.99411	1
Indication	Prevention	1	0.03989	0.82593	0.11637	5.86194	1
Indication	Fever	1	0.03989	0.81507	0.11484	5.78484	1
Indication	Congestive heart failure	1	0.03989	0.78188	0.11017	5.54931	1
Indication	Copd	1	0.03989	0.77752	0.10955	5.5183	1
Indication	Afib	1	0.03989	0.75571	0.10648	5.36353	1
Indication	Chemotherapy	1	0.03989	0.75204	0.10596	5.3375	1
Indication	Thrombosis	1	0.03989	0.74587	0.10509	5.2937	1
Indication	Infection prophylaxis	1	0.03989	0.73988	0.10425	5.25119	1
Indication	Analgesic therapy	1	0.03989	0.70962	0.09998	5.03637	1
Indication	Type ii diabetes mellitus	1	0.03989	0.69914	0.09851	4.962	1
Indication	Irritable bowel syndrome	1	0.03989	0.69247	0.09757	4.91462	1
Indication	Gastritis	1	0.03989	0.64158	0.0904	4.5534	1
Indication	Blood testosterone decreased	1	0.03989	0.57638	0.08121	4.09067	1
Indication	Blood pressure abnormal	1	0.03989	0.5668	0.07986	4.02265	1
Indication	Gait disturbance	1	0.03989	0.551	0.07764	3.91049	1
Indication	Breast cancer metastatic	1	0.03989	0.54266	0.07646	3.85135	1
Indication	Sinusitis	1	0.03989	0.47512	0.06695	3.37198	0.72992
Indication	Alopecia	1	0.03989	0.47047	0.06629	3.33893	0.73022
Indication	Chronic lymphocytic leukaemia	1	0.03989	0.45033	0.06345	3.19602	0.73225
Indication	Type 1 diabetes mellitus	1	0.03989	0.44118	0.06216	3.13107	0.73359
Indication	Infection	1	0.03989	0.43747	0.06164	3.10475	0.73421
Indication	Immunisation	1	0.03989	0.43541	0.06135	3.09008	0.73458
Indication	Essential hypertension	1	0.03989	0.43455	0.06123	3.08398	0.73473
Indication	Blood pressure	1	0.03989	0.38772	0.05463	2.75162	0.53067
Indication	Neuropathy peripheral	1	0.03989	0.34825	0.04907	2.4715	0.54295
Indication	Deep vein thrombosis	1	0.03989	0.32953	0.04643	2.33866	0.3843
Indication	Non-small cell lung cancer	1	0.03989	0.2683	0.03781	1.90408	0.28718
Indication	Acne	1	0.03989	0.22101	0.03114	1.56848	0.14812
Indication	Fibromyalgia	1	0.03989	0.21759	0.03066	1.54415	0.10101
Indication	Parkinson's disease	1	0.03989	0.21463	0.03024	1.5232	0.10137
Indication	Bipolar disorder	1	0.03989	0.14014	0.01975	0.99456	0.01309
Indication	Cerebrovascular accident prophylaxis	1	0.03989	0.13231	0.01864	0.93896	0.0093
Indication	Psoriatic arthropathy	1	0.03989	0.06644	0.00936	0.4715	1e-05
Indication	Osteoporosis	1	0.03989	0.04934	0.00695	0.35013	0
Indication	Contraception	1	0.03989	0.04126	0.00581	0.29284	0
Outcome	Other	651	25.9673	2.07044	1.93799	2.21194	0
Outcome	Caused/Prolonged Hospitalization	549	21.8987	1.84766	1.71598	1.98945	0
Outcome	Death	462	18.4284	4.66215	4.29343	5.06253	0
Outcome	Life threatening	70	2.79218	1.6883	1.34007	2.12701	4e-05
Outcome	Disabling/Incapacitating	27	1.07698	1.304	0.89604	1.89769	0.18319
Product (drug)	Keytruda	1506	60.0718	2813.91	2688.72	2944.93	0
Product (drug)	Pembrolizumab	906	36.1388	3853.49	3587.79	4138.87	0
Product (drug)	Lambrolizumab	100	3.98883	9881.21	7289.25	13394.8	0
Product (drug)	Drug name/s under assessment for who-dd	81	3.23095	0.8252	0.66606	1.02236	0.07982
Product (drug)	Aspirin	74	2.95174	1.63196	1.30382	2.04269	7e-05
Product (drug)	Ipilimumab	59	2.35341	85.1353	66.0548	109.727	0
Product (drug)	Omeprazole	53	2.11408	2.35045	1.80073	3.06798	0
Product (drug)	Amlodipine	43	1.7152	2.57099	1.91155	3.45794	0
Product (drug)	Levothyroxine sodium	41	1.63542	6.55058	4.8347	8.87545	0
Product (drug)	Metformin	39	1.55564	1.91071	1.39938	2.60887	0.0002
Product (drug)	Prednisone	39	1.55564	1.29698	0.94991	1.77087	0.11745
Product (drug)	Oxycodone	38	1.51576	6.08739	4.4395	8.34696	0
Product (drug)	Synthroid	38	1.51576	2.00594	1.46306	2.75026	0.00011
Product (drug)	Vitamins	35	1.39609	7.22797	5.20074	10.0454	0
Product (drug)	Zofran	35	1.39609	5.32101	3.82881	7.39477	0
Product (drug)	Tylenol	35	1.39609	2.73679	1.96942	3.80315	0
Product (drug)	Yervoy	32	1.27643	31.629	22.3987	44.6631	0
Product (drug)	Atorvastatin	31	1.23654	2.63879	1.85969	3.74429	0
Product (drug)	Prinivil	29	1.15676	15.7348	10.9528	22.6044	0
Product (drug)	Crestor	29	1.15676	1.98052	1.37913	2.84415	0.00085
Product (drug)	Metoprolol	29	1.15676	1.82529	1.27105	2.62122	0.00234
Product (drug)	Keppra	28	1.11687	5.35723	3.70607	7.74405	0
Product (drug)	Tafinlar	26	1.0371	41.36	28.184	60.6957	0
Product (drug)	Pantoprazole	25	0.99721	2.98236	2.01897	4.40545	0
Product (drug)	Dexamethasone	24	0.95732	1.34208	0.90124	1.99855	0.15247
Product (drug)	Acetaminophen	23	0.91743	2.46883	1.64355	3.70849	0.00011
Product (drug)	Vitamin d	23	0.91743	1.52061	1.01233	2.28409	0.05143
Product (drug)	Ibuprofen	23	0.91743	1.20624	0.80305	1.81186	0.356
Product (drug)	Prilosec	22	0.87754	2.10978	1.39164	3.1985	0.00148
Product (drug)	Lorazepam	22	0.87754	2.08627	1.37614	3.16287	0.00162
Product (drug)	Hydrochlorothiazide	22	0.87754	1.62722	1.07335	2.46689	0.02795
Product (drug)	Trametinib	21	0.83765	72.4222	47.1968	111.13	0
Product (drug)	Cholecalciferol	21	0.83765	18.6601	12.1811	28.5851	0
Product (drug)	Prochlorperazine	21	0.83765	5.62345	3.67244	8.61095	0
Product (drug)	Esomeprazole	21	0.83765	1.04723	0.684	1.60334	0.82189
Product (drug)	Lisinopril	21	0.83765	0.8344	0.54499	1.27749	0.48216
Product (drug)	Colace	20	0.79777	6.24763	4.03692	9.66896	0
Product (drug)	Zocor	20	0.79777	2.10781	1.36215	3.26166	0.00268
Product (drug)	Furosemide	20	0.79777	1.14931	0.74275	1.7784	0.47134
Product (drug)	Mekinist	19	0.75788	33.0804	21.1132	51.8306	0
Product (drug)	Hydrocortisone	18	0.71799	4.69131	2.96014	7.43491	0
Product (drug)	Bisoprolol	18	0.71799	3.05924	1.93044	4.8481	4e-05
Product (drug)	Levothyrox	18	0.71799	2.75941	1.74126	4.37289	0.00015
Product (drug)	Benadryl	18	0.71799	2.63216	1.66097	4.17123	0.00027
Product (drug)	Fentanyl	18	0.71799	1.70344	1.07496	2.69939	0.02955
Product (drug)	Gabapentin	18	0.71799	1.19963	0.75704	1.90098	0.43465
Product (drug)	Paracetamol	18	0.71799	0.78524	0.49554	1.24431	0.34498
Product (drug)	Cyanocobalamin	17	0.6781	10.4845	6.52591	16.8445	0
Product (drug)	Talimogene laherparepvec	16	0.63821	2727.21	1529.33	4863.38	0
Product (drug)	Omega-3 marine triglycerides	16	0.63821	88.188	53.9398	144.182	0
Product (drug)	Dabrafenib	16	0.63821	64.2075	39.306	104.885	0
Product (drug)	Nivolumab	16	0.63821	15.9091	9.75601	25.9429	0
Product (drug)	Protonix	16	0.63821	2.59852	1.59427	4.23537	0.00066
Product (drug)	Atenolol	16	0.63821	0.94544	0.58009	1.54089	1
Product (drug)	Norco	15	0.59832	5.23203	3.15836	8.66722	0
Product (drug)	Cozaar	15	0.59832	3.36228	2.02981	5.56946	7e-05
Product (drug)	Allopurinol	15	0.59832	1.21317	0.73245	2.0094	0.39344
Product (drug)	Kardegic	14	0.55844	3.78284	2.24333	6.37886	3e-05
Product (drug)	Ondansetron	14	0.55844	2.60785	1.5466	4.39731	0.00134
Product (drug)	Lipitor	14	0.55844	0.58604	0.34758	0.98809	0.0393
Product (drug)	Zelboraf	13	0.51855	13.4376	7.80938	23.1221	0
Product (drug)	Pravastatin sodium	13	0.51855	8.80971	5.12078	15.1561	0
Product (drug)	Morphine	13	0.51855	1.86945	1.08695	3.21528	0.03317
Product (drug)	Warfarin	13	0.51855	1.32413	0.7699	2.27733	0.33263
Product (drug)	Simvastatin	13	0.51855	0.61129	0.35544	1.05131	0.08002
Product (drug)	Lasix	13	0.51855	0.5818	0.33829	1.00058	0.04326
Product (drug)	Drug name/s not accepted in who-dd	13	0.51855	0.33399	0.1942	0.5744	0
Product (drug)	Doliprane	12	0.47866	7.10459	4.039	12.4969	0
Product (drug)	Imodium	12	0.47866	5.89074	3.34909	10.3613	0
Product (drug)	Nystatin	12	0.47866	5.82821	3.31355	10.2513	0
Product (drug)	Ramipril	12	0.47866	1.34693	0.76592	2.36867	0.30878
Product (drug)	Xanax	12	0.47866	0.99156	0.56385	1.7437	1
Product (drug)	Dilaudid	11	0.43877	4.56028	2.52824	8.22556	4e-05
Product (drug)	Levetiracetam	11	0.43877	4.19595	2.32629	7.56828	9e-05
Product (drug)	Miralax	11	0.43877	2.15649	1.19569	3.88934	0.02158
Product (drug)	Carvedilol	11	0.43877	1.9542	1.08354	3.52447	0.03255
Product (drug)	Lantus	11	0.43877	0.70509	0.39097	1.27159	0.30745
Product (drug)	Tamsulosin hydrochloride	10	0.39888	11.6847	6.29139	21.7015	0
Product (drug)	Hydromorphone	10	0.39888	6.6362	3.57394	12.3223	0
Product (drug)	Proscar	10	0.39888	5.47018	2.94614	10.1567	2e-05
Product (drug)	Senna	10	0.39888	5.2054	2.80356	9.66492	3e-05
Product (drug)	Tramadol hydrochloride	10	0.39888	4.92455	2.65233	9.14334	5e-05
Product (drug)	Lasilix	10	0.39888	3.22092	1.7349	5.97977	0.00141
Product (drug)	Perindopril	10	0.39888	2.96953	1.59951	5.51299	0.00252
Product (drug)	Flomax	10	0.39888	2.64091	1.42253	4.90283	0.00563
Product (drug)	Ambien	10	0.39888	1.47045	0.7921	2.72973	0.24204
Product (drug)	Oxycontin	10	0.39888	1.30162	0.70116	2.41631	0.36354
Product (drug)	Aleve	10	0.39888	1.14853	0.6187	2.1321	0.60827
Product (drug)	Ranitidine	10	0.39888	1.05727	0.56954	1.96268	0.74537
Product (drug)	Folic acid	10	0.39888	0.52916	0.28506	0.98228	0.03695
Product (drug)	Lyrica	10	0.39888	0.4937	0.26596	0.91647	0.0185
Product (drug)	Imlygic	9	0.35899	227.268	117.114	441.028	0
Product (drug)	Hexadrol	9	0.35899	130.005	67.3029	251.123	0
Product (drug)	Ms contin	9	0.35899	7.23442	3.76724	13.8926	1e-05
Product (drug)	Enalapril maleate	9	0.35899	4.51028	2.34898	8.66017	0.00023
Product (drug)	Ascorbic acid	9	0.35899	3.43497	1.78905	6.59514	0.00156
Product (drug)	Reglan	9	0.35899	2.95651	1.53988	5.67636	0.00415
Product (drug)	Metoprolol succinate	9	0.35899	2.84956	1.48419	5.47099	0.00524
Product (drug)	Lactulose	9	0.35899	2.48864	1.29623	4.77796	0.01194
Product (drug)	Decadron	9	0.35899	2.26396	1.17921	4.34655	0.02056
Product (drug)	Toprol	9	0.35899	1.41613	0.73764	2.7187	0.31316
Product (drug)	Lansoprazole	9	0.35899	1.38722	0.72258	2.6632	0.31911
Product (drug)	Ativan	9	0.35899	1.24102	0.64643	2.38251	0.45498
Product (drug)	Alprazolam	9	0.35899	1.10535	0.57577	2.12203	0.72322
Product (drug)	Levothyroxine	9	0.35899	0.82021	0.42725	1.5746	0.65106
Product (drug)	Xarelto	9	0.35899	0.54607	0.28445	1.04832	0.06328
Product (drug)	Tahor	8	0.31911	5.37965	2.69256	10.7484	0.00016
Product (drug)	Centrum silver	8	0.31911	5.24565	2.62551	10.4806	0.00019
Product (drug)	Xgeva	8	0.31911	4.20024	2.10238	8.39145	0.0008
Product (drug)	Losartan potassium	8	0.31911	3.8805	1.94237	7.75253	0.00132
Product (drug)	Atarax	8	0.31911	3.75288	1.8785	7.49751	0.00162
Product (drug)	Amiodarone	8	0.31911	2.49871	1.25081	4.99161	0.01682
Product (drug)	Ferrous sulfate	8	0.31911	2.11979	1.06115	4.23457	0.06157
Product (drug)	Acyclovir	8	0.31911	1.61345	0.8077	3.22301	0.17057
Product (drug)	Clopidogrel	8	0.31911	1.47604	0.73892	2.94851	0.27373
Product (drug)	Claritin	8	0.31911	1.45844	0.73011	2.91334	0.27754
Product (drug)	Losartan	8	0.31911	1.28427	0.64292	2.5654	0.41956
Product (drug)	Metoclopramide	8	0.31911	1.27267	0.63712	2.54223	0.42324
Product (drug)	Zantac	8	0.31911	0.88756	0.44433	1.77292	0.868
Product (drug)	Cotellic	7	0.27922	77.7301	36.9383	163.569	0
Product (drug)	Ondansetron hydrochloride	7	0.27922	16.2777	7.7612	34.1396	0
Product (drug)	Methadone hydrochloride	7	0.27922	16.0803	7.66714	33.7251	0
Product (drug)	Innohep	7	0.27922	8.31903	3.96822	17.4401	3e-05
Product (drug)	Enoxaparin sodium	7	0.27922	7.53374	3.59379	15.7932	5e-05
Product (drug)	Dafalgan	7	0.27922	4.41378	2.10585	9.25115	0.00127
Product (drug)	Opdivo	7	0.27922	3.90559	1.86343	8.18575	0.0025
Product (drug)	Pregabalin	7	0.27922	3.55874	1.69798	7.45866	0.00414
Product (drug)	Finasteride	7	0.27922	3.17139	1.51319	6.64668	0.00757
Product (drug)	Fenofibrate	7	0.27922	2.9488	1.407	6.18009	0.01095
Product (drug)	Pravastatin	7	0.27922	1.52881	0.72952	3.20382	0.23613
Product (drug)	Potassium	7	0.27922	1.42076	0.67797	2.97739	0.35774
Product (drug)	Morphine sulfate	7	0.27922	1.37298	0.65517	2.87725	0.36855
Product (drug)	Lexapro	7	0.27922	1.04496	0.49865	2.18979	0.84515
Product (drug)	Symbicort	7	0.27922	0.96657	0.46124	2.02552	1
Product (drug)	Potassium chloride	7	0.27922	0.89372	0.42648	1.87284	1
Product (drug)	Tramadol	7	0.27922	0.70605	0.33693	1.47956	0.42748
Product (drug)	Prednisolone	7	0.27922	0.61974	0.29574	1.29869	0.23324
Product (drug)	Coumadin	7	0.27922	0.47336	0.22589	0.99194	0.03657
Product (drug)	Aspirine Protect	6	0.23933	138.672	61.8552	310.886	0
Product (drug)	Ubidecarenone	6	0.23933	46.8594	21.0141	104.492	0
Product (drug)	Calcium, combinations with vitamin d and/or other drugs	6	0.23933	23.7287	10.6556	52.8409	0
Product (drug)	Triamcinolone	6	0.23933	5.09506	2.29048	11.3337	0.00136
Product (drug)	L-thyroxin	6	0.23933	4.17601	1.87743	9.28881	0.00362
Product (drug)	Docusate sodium	6	0.23933	3.67417	1.65186	8.17231	0.00663
Product (drug)	Sulfamethoxazole;Trimethoprim	6	0.23933	3.01017	1.35339	6.69514	0.01629
Product (drug)	Pariet	6	0.23933	2.57592	1.15818	5.72915	0.03153
Product (drug)	Pantozol	6	0.23933	2.42894	1.0921	5.4022	0.04
Product (drug)	Lidocaine	6	0.23933	1.8555	0.8343	4.12667	0.14848
Product (drug)	Duragesic	6	0.23933	1.78865	0.80424	3.97798	0.15849
Product (drug)	Advair HFA	6	0.23933	1.58657	0.71339	3.52852	0.29037
Product (drug)	Methylprednisolone	6	0.23933	1.54452	0.69449	3.43499	0.2972
Product (drug)	Percocet	6	0.23933	1.21878	0.54803	2.71048	0.50154
Product (drug)	Advil	6	0.23933	1.16111	0.5221	2.58223	0.65542
Product (drug)	Naproxen	6	0.23933	0.90683	0.40777	2.01671	1
Product (drug)	Lamictal	6	0.23933	0.7628	0.343	1.69638	0.71834
Product (drug)	Insulin	6	0.23933	0.72048	0.32398	1.60226	0.59918
Product (drug)	Humalog	6	0.23933	0.57876	0.26025	1.28707	0.21165
Product (drug)	Calcium	6	0.23933	0.48276	0.21708	1.07357	0.06443
Product (drug)	Spiriva	6	0.23933	0.41076	0.18471	0.91347	0.0177
Product (drug)	Plavix	6	0.23933	0.4002	0.17996	0.88997	0.01353
Product (drug)	Frontin	5	0.19944	152.871	63.0638	370.569	0
Product (drug)	Hydrocortone	5	0.19944	60.3366	25.0382	145.398	0
Product (drug)	Interleukin-2	5	0.19944	59.3906	24.6471	143.11	0
Product (drug)	Vemurafenib	5	0.19944	23.2539	9.67275	55.9037	0
Product (drug)	Uvedose	5	0.19944	16.5006	6.86661	39.6512	2e-05
Product (drug)	Tessalon	5	0.19944	15.6953	6.53183	37.7141	2e-05
Product (drug)	Acetaminophen;hydrocodone bitartrate	5	0.19944	12.8788	5.36068	30.9408	5e-05
Product (drug)	Spasfon	5	0.19944	12.7488	5.30659	30.6281	6e-05
Product (drug)	Emla	5	0.19944	11.5638	4.81374	27.7793	9e-05
Product (drug)	Esomeprazole magnesium	5	0.19944	9.67097	4.02628	23.2293	0.0002
Product (drug)	Candesartan cilexetil	5	0.19944	8.51829	3.54665	20.4591	0.00036
Product (drug)	Bromazepam	5	0.19944	7.99301	3.32806	19.1968	0.00048
Product (drug)	Methimazole	5	0.19944	7.58065	3.15645	18.206	0.0006
Product (drug)	Propranolol hydrochloride	5	0.19944	6.19934	2.58153	14.8873	0.00146
Product (drug)	Nebivolol	5	0.19944	6.05725	2.52238	14.5459	0.00162
Product (drug)	Diffu k	5	0.19944	5.28694	2.20171	12.6954	0.00289
Product (drug)	Tums	5	0.19944	4.78056	1.9909	11.4791	0.00441
Product (drug)	Lexomil	5	0.19944	4.54112	1.89121	10.904	0.00545
Product (drug)	Trazodone hydrochloride	5	0.19944	4.21908	1.75713	10.1305	0.00736
Product (drug)	Sertraline hydrochloride	5	0.19944	3.66049	1.52455	8.78897	0.01294
Product (drug)	Bystolic	5	0.19944	3.65422	1.52193	8.77389	0.01302
Product (drug)	Loperamide	5	0.19944	3.51989	1.466	8.45131	0.01506
Product (drug)	Cortancyl	5	0.19944	3.40766	1.41927	8.18176	0.01706
Product (drug)	Movicol	5	0.19944	3.3425	1.39214	8.0253	0.01836
Product (drug)	Biotin	5	0.19944	3.34217	1.392	8.02451	0.01837
Product (drug)	Zolpidem tartrate	5	0.19944	3.00566	1.25187	7.21638	0.02733
Product (drug)	Cetirizine	5	0.19944	2.66392	1.10956	6.39575	0.04219
Product (drug)	Janumet	5	0.19944	2.37778	0.9904	5.70865	0.06235
Product (drug)	Investigational drug	5	0.19944	2.24042	0.93319	5.37883	0.07592
Product (drug)	Vitamin b complex	5	0.19944	1.99451	0.83078	4.78838	0.10968
Product (drug)	Zopiclone	5	0.19944	1.9546	0.81416	4.69255	0.11665
Product (drug)	Pepcid	5	0.19944	1.84221	0.76735	4.4227	0.20526
Product (drug)	Loratadine	5	0.19944	1.56413	0.65153	3.75502	0.25953
Product (drug)	Valsartan	5	0.19944	1.45903	0.60775	3.50268	0.40438
Product (drug)	Zolpidem	5	0.19944	1.44579	0.60224	3.47089	0.40681
Product (drug)	Propranolol	5	0.19944	1.26696	0.52776	3.04155	0.6065
Product (drug)	Previscan	5	0.19944	1.21482	0.50604	2.91636	0.61516
Product (drug)	Zometa	5	0.19944	1.0812	0.45038	2.59556	0.81294
Product (drug)	Flonase	5	0.19944	1.07775	0.44894	2.58727	0.81332
Product (drug)	Januvia	5	0.19944	0.84964	0.35393	2.03965	1
Product (drug)	Metronidazole	5	0.19944	0.79736	0.33215	1.91413	0.84012
Product (drug)	Spironolactone	5	0.19944	0.76882	0.32026	1.84562	0.69589
Product (drug)	Glucophage	5	0.19944	0.74423	0.31002	1.78659	0.69712
Product (drug)	Diovan	5	0.19944	0.73276	0.30524	1.75905	0.69843
Product (drug)	Zyrtec	5	0.19944	0.7276	0.30309	1.74666	0.69918
Product (drug)	Augmentin	5	0.19944	0.52715	0.21959	1.26545	0.18933
Product (drug)	Zoloft	5	0.19944	0.38381	0.15989	0.92135	0.02454
Product (drug)	Cymbalta	5	0.19944	0.36949	0.15392	0.88698	0.01366
Product (drug)	Acetylsalicylic acid	5	0.19944	0.32016	0.13337	0.76856	0.00327
Product (drug)	Cobimetinib	4	0.15955	50.1326	18.7624	133.953	0
Product (drug)	Blinded therapy	4	0.15955	26.1227	9.79343	69.6792	2e-05
Product (drug)	Lodoz	4	0.15955	24.5033	9.18736	65.3518	3e-05
Product (drug)	Bisoce	4	0.15955	13.8157	5.18408	36.819	0.00023
Product (drug)	Pred	4	0.15955	12.9682	4.86638	34.5584	0.0003
Product (drug)	Sevikar	4	0.15955	11.7959	4.42684	31.4318	0.00042
Product (drug)	Omega-3 fatty acids	4	0.15955	10.6035	3.97968	28.2519	0.00063
Product (drug)	Clobetasol propionate	4	0.15955	9.83489	3.69142	26.2027	0.00083
Product (drug)	Somac	4	0.15955	8.82023	3.31082	23.4976	0.00123
Product (drug)	Peginterferon alfa-2b	4	0.15955	8.50129	3.19117	22.6474	0.00141
Product (drug)	Timolol maleate	4	0.15955	8.40954	3.15675	22.4029	0.00146
Product (drug)	Temodal	4	0.15955	7.08	2.65793	18.8592	0.00271
Product (drug)	Inegy	4	0.15955	6.89039	2.58678	18.3539	0.00299
Product (drug)	Simvastatine	4	0.15955	5.02805	1.88788	13.3914	0.00891
Product (drug)	Aspegic	4	0.15955	4.29483	1.61266	11.438	0.01506
Product (drug)	Rivaroxaban	4	0.15955	4.11407	1.54481	10.9564	0.01733
Product (drug)	Ketoconazole	4	0.15955	3.95191	1.48394	10.5244	0.01974
Product (drug)	Diltiazem hydrochloride	4	0.15955	3.81696	1.43327	10.1649	0.02206
Product (drug)	Oxynorm	4	0.15955	3.57902	1.34395	9.53114	0.02705
Product (drug)	Testosterone	4	0.15955	3.43348	1.28931	9.14347	0.0308
Product (drug)	Senokot	4	0.15955	3.29175	1.2361	8.76594	0.03509
Product (drug)	Fragmin	4	0.15955	3.26965	1.22781	8.70707	0.03582
Product (drug)	Bisoprolol fumarate	4	0.15955	3.15176	1.18355	8.39305	0.04006
Product (drug)	Chlorpromazine	4	0.15955	3.14231	1.18	8.3679	0.04043
Product (drug)	Novalgin	4	0.15955	3.04989	1.1453	8.12173	0.04424
Product (drug)	Eltroxin	4	0.15955	2.94516	1.10598	7.84276	0.0491
Product (drug)	Aprovel	4	0.15955	2.92777	1.09945	7.79645	0.04997
Product (drug)	Mucinex	4	0.15955	2.70155	1.01452	7.19393	0.06321
Product (drug)	Corticosteroids	4	0.15955	2.49311	0.93626	6.63878	0.0794
Product (drug)	Diamicron	4	0.15955	2.33594	0.87724	6.2202	0.09502
Product (drug)	Concor	4	0.15955	2.16051	0.81137	5.75298	0.11708
Product (drug)	Fluticasone	4	0.15955	2.12202	0.79692	5.65046	0.12271
Product (drug)	Melatonin	4	0.15955	2.11707	0.79506	5.6373	0.12346
Product (drug)	Imovane	4	0.15955	2.02903	0.762	5.40281	0.13772
Product (drug)	Colchicine	4	0.15955	1.85765	0.69765	4.94642	0.17151
Product (drug)	Codeine	4	0.15955	1.6788	0.63049	4.47014	0.3098
Product (drug)	Magnesium oxide	4	0.15955	1.66415	0.62499	4.43113	0.31226
Product (drug)	Sintrom	4	0.15955	1.64836	0.61906	4.38907	0.31504
Product (drug)	Benicar	4	0.15955	1.63944	0.61571	4.36532	0.31666
Product (drug)	Phenergan	4	0.15955	1.59907	0.60055	4.25781	0.32455
Product (drug)	Valtrex	4	0.15955	1.54411	0.57991	4.11146	0.33678
Product (drug)	Durogesic	4	0.15955	1.40934	0.5293	3.75257	0.375
Product (drug)	Lopressor	4	0.15955	1.22908	0.46161	3.27257	0.57366
Product (drug)	Vesicare	4	0.15955	1.22704	0.46084	3.26712	0.57418
Product (drug)	Mirtazapine	4	0.15955	1.18999	0.44693	3.16846	0.58433
Product (drug)	Flagyl	4	0.15955	1.17811	0.44247	3.13684	0.58786
Product (drug)	Novolog	4	0.15955	1.11047	0.41707	2.95673	0.78748
Product (drug)	Hydrocodone	4	0.15955	1.0891	0.40904	2.89982	0.7901
Product (drug)	Meloxicam	4	0.15955	1.0514	0.39488	2.79942	0.7955
Product (drug)	Cordarone	4	0.15955	1.04483	0.39241	2.78194	0.79655
Product (drug)	Nitroglycerin	4	0.15955	1.00591	0.3778	2.67829	0.80341
Product (drug)	Verapamil	4	0.15955	1.00476	0.37736	2.67523	0.80363
Product (drug)	Lovenox	4	0.15955	0.84994	0.31922	2.26301	1
Product (drug)	Allegra	4	0.15955	0.83552	0.31381	2.22459	1
Product (drug)	Iron	4	0.15955	0.79998	0.30046	2.12997	0.82434
Product (drug)	Metoprolol tartrate	4	0.15955	0.73695	0.27679	1.96213	0.82737
Product (drug)	Vitamin d3	4	0.15955	0.71888	0.27	1.91403	0.67132
Product (drug)	Prevacid	4	0.15955	0.71577	0.26883	1.90574	0.67145
Product (drug)	Eliquis	4	0.15955	0.65959	0.24773	1.75616	0.54094
Product (drug)	Paclitaxel	4	0.15955	0.65792	0.24711	1.75171	0.54108
Product (drug)	Bactrim	4	0.15955	0.55092	0.20692	1.46681	0.34669
Product (drug)	Tegretol	4	0.15955	0.53456	0.20078	1.42325	0.26887
Product (drug)	Citalopram	4	0.15955	0.51559	0.19365	1.37274	0.20886
Product (drug)	Pradaxa	4	0.15955	0.47922	0.17999	1.27589	0.16265
Product (drug)	Cisplatin	4	0.15955	0.46004	0.17279	1.22484	0.125
Product (drug)	Singulair	4	0.15955	0.45619	0.17134	1.21458	0.12539
Product (drug)	Cyclophosphamide	4	0.15955	0.36096	0.13557	0.96103	0.03279
Product (drug)	Diclofenac	4	0.15955	0.35811	0.13451	0.95346	0.02395
Product (drug)	Prozac	4	0.15955	0.3231	0.12135	0.86022	0.01406
Product (drug)	Drugs for functional gastrointestinal disorders	3	0.11966	118.919	38.0037	372.116	0
Product (drug)	Kaldyum	3	0.11966	92.1356	29.5094	287.67	1e-05
Product (drug)	Thyrohormone	3	0.11966	76.8952	24.6591	239.784	1e-05
Product (drug)	Lenvatinib	3	0.11966	46.6989	15.013	145.259	4e-05
Product (drug)	Rilmenidine	3	0.11966	34.1471	10.9892	106.106	0.00011
Product (drug)	Thyrex	3	0.11966	33.9769	10.9346	105.576	0.00011
Product (drug)	Abstral	3	0.11966	25.7933	8.30657	80.0927	0.00024
Product (drug)	Labetalol hydrochloride	3	0.11966	18.7309	6.03569	58.1285	0.00061
Product (drug)	Atorva	3	0.11966	16.6024	5.35076	51.5139	0.00086
Product (drug)	Mag-ox	3	0.11966	15.3559	4.94956	47.6416	0.00108
Product (drug)	Dalteparin	3	0.11966	13.2819	4.28178	41.1998	0.00163
Product (drug)	Desonide	3	0.11966	12.9048	4.16035	40.0288	0.00176
Product (drug)	Chondroitin;Glucosamine	3	0.11966	10.9497	3.53063	33.959	0.0028
Product (drug)	Marinol	3	0.11966	9.39555	3.02989	29.1351	0.00428
Product (drug)	Tylenol pm	3	0.11966	9.08668	2.93036	28.1766	0.0047
Product (drug)	Procoralan	3	0.11966	8.88536	2.86549	27.5519	0.005
Product (drug)	Indapamide;Perindopril	3	0.11966	8.29781	2.67614	25.7288	0.00603
Product (drug)	Roxicodone	3	0.11966	8.16857	2.63448	25.3278	0.00629
Product (drug)	Atorvastatine	3	0.11966	8.10706	2.61466	25.1369	0.00642
Product (drug)	Totalip	3	0.11966	8.08782	2.60846	25.0772	0.00646
Product (drug)	Macrogol	3	0.11966	7.77132	2.50645	24.0952	0.00721
Product (drug)	Selo-zok	3	0.11966	7.13681	2.30192	22.1268	0.00907
Product (drug)	Dacarbazine	3	0.11966	6.70407	2.16242	20.7843	0.01073
Product (drug)	Probiotics	3	0.11966	6.15717	1.98611	19.0879	0.01345
Product (drug)	Loperamide hydrochloride	3	0.11966	5.86246	1.89109	18.1739	0.0153
Product (drug)	Doxazosin mesylate	3	0.11966	5.80588	1.87285	17.9984	0.0157
Product (drug)	Zanidip	3	0.11966	5.69277	1.83638	17.6476	0.01652
Product (drug)	Cyclizine	3	0.11966	5.64875	1.82218	17.511	0.01686
Product (drug)	Nebilet	3	0.11966	5.40971	1.74511	16.7697	0.01887
Product (drug)	Olmesartan medoxomil	3	0.11966	5.03796	1.62524	15.6168	0.02268
Product (drug)	Solu-cortef	3	0.11966	4.87699	1.57333	15.1176	0.02464
Product (drug)	Lidocaine hydrochloride	3	0.11966	4.56463	1.4726	14.149	0.02915
Product (drug)	Nicorandil	3	0.11966	4.5063	1.45379	13.9682	0.03011
Product (drug)	Armour thyroid	3	0.11966	4.36029	1.4067	13.5154	0.03271
Product (drug)	Timolol	3	0.11966	4.13214	1.33312	12.808	0.03739
Product (drug)	Efferalgan	3	0.11966	4.07047	1.31323	12.6167	0.03881
Product (drug)	Venlafaxine hydrochloride	3	0.11966	4.02878	1.29979	12.4875	0.0398
Product (drug)	Temozolomide	3	0.11966	3.98327	1.28511	12.3464	0.04093
Product (drug)	Fludarabine	3	0.11966	3.97167	1.28137	12.3104	0.04123
Product (drug)	Coaprovel	3	0.11966	3.56716	1.1509	11.0563	0.0535
Product (drug)	Novomix	3	0.11966	3.53939	1.14194	10.9701	0.05452
Product (drug)	Filgrastim	3	0.11966	3.39262	1.0946	10.5151	0.0603
Product (drug)	Vitamin b	3	0.11966	3.33836	1.0771	10.3469	0.06264
Product (drug)	Bisacodyl	3	0.11966	3.0809	0.99406	9.54872	0.07554
Product (drug)	Coumadine	3	0.11966	2.98818	0.96415	9.26128	0.08103
Product (drug)	Metamucil	3	0.11966	2.89431	0.93387	8.97028	0.08714
Product (drug)	Metformine	3	0.11966	2.86954	0.92588	8.8935	0.08885
Product (drug)	Sotalol	3	0.11966	2.80655	0.90555	8.69821	0.09341
Product (drug)	Amikacin	3	0.11966	2.70593	0.8731	8.38629	0.10134
Product (drug)	Tramal	3	0.11966	2.67199	0.86215	8.2811	0.10421
Product (drug)	Dulcolax	3	0.11966	2.66434	0.85968	8.25736	0.10487
Product (drug)	Seresta	3	0.11966	2.58684	0.83468	8.01712	0.1119
Product (drug)	Abraxane	3	0.11966	2.56897	0.82891	7.96173	0.11361
Product (drug)	Targin	3	0.11966	2.43472	0.78561	7.5456	0.12757
Product (drug)	Latanoprost	3	0.11966	2.43299	0.78505	7.54021	0.12776
Product (drug)	Rosuvastatin	3	0.11966	1.78451	0.57584	5.5302	0.23782
Product (drug)	Oxybutynin	3	0.11966	1.78001	0.57438	5.51624	0.23894
Product (drug)	Proventil	3	0.11966	1.70707	0.55085	5.29016	0.25802
Product (drug)	Sodium bicarbonate	3	0.11966	1.68986	0.5453	5.23683	0.26279
Product (drug)	Irbesartan	3	0.11966	1.6546	0.53392	5.12752	0.27292
Product (drug)	Procrit	3	0.11966	1.51154	0.48776	4.68413	0.4565
Product (drug)	Ass	3	0.11966	1.4446	0.46616	4.47668	0.46932
Product (drug)	Medrol	3	0.11966	1.38955	0.4484	4.30605	0.48163
Product (drug)	Pantoprazol	3	0.11966	1.38147	0.4458	4.28104	0.48357
Product (drug)	Gliclazide	3	0.11966	1.3275	0.42838	4.11376	0.49759
Product (drug)	Triatec	3	0.11966	1.27934	0.41284	3.9645	0.51164
Product (drug)	Stilnox	3	0.11966	1.21642	0.39254	3.7695	0.74169
Product (drug)	Ceftazidime	3	0.11966	1.21411	0.39179	3.76234	0.74192
Product (drug)	Nasonex	3	0.11966	1.09744	0.35415	3.40077	0.75712
Product (drug)	Paroxetine	3	0.11966	1.07903	0.34821	3.34371	0.76022
Product (drug)	Cardioaspirin	3	0.11966	1.02347	0.33028	3.17154	0.77083
Product (drug)	Metformin hydrochloride	3	0.11966	0.96495	0.3114	2.99018	1
Product (drug)	Vitamin e	3	0.11966	0.85568	0.27614	2.65153	1
Product (drug)	Amaryl	3	0.11966	0.83914	0.2708	2.60029	1
Product (drug)	Temazepam	3	0.11966	0.75846	0.24476	2.35026	1
Product (drug)	Magnesium	3	0.11966	0.75371	0.24323	2.33553	1
Product (drug)	Doxycycline	3	0.11966	0.75365	0.24321	2.33536	1
Product (drug)	Coreg	3	0.11966	0.72664	0.2345	2.25165	0.80486
Product (drug)	Celexa	3	0.11966	0.65773	0.21226	2.03811	0.6393
Product (drug)	Levaquin	3	0.11966	0.6479	0.20909	2.00764	0.63994
Product (drug)	Fluoxetine	3	0.11966	0.60879	0.19647	1.88645	0.64636
Product (drug)	Hydroxychloroquine	3	0.11966	0.57767	0.18642	1.79001	0.50507
Product (drug)	Vancomycin	3	0.11966	0.5608	0.18098	1.73774	0.50939
Product (drug)	Vitamin B12	3	0.11966	0.50017	0.16142	1.54987	0.30333
Product (drug)	Vitamin c	3	0.11966	0.49658	0.16026	1.53873	0.304
Product (drug)	Carboplatin	3	0.11966	0.43057	0.13895	1.33418	0.17908
Product (drug)	Effexor	3	0.11966	0.37922	0.12238	1.17507	0.10404
Product (drug)	Ciprofloxacin	3	0.11966	0.35766	0.11542	1.10825	0.07912
Product (drug)	Clonazepam	3	0.11966	0.34193	0.11035	1.0595	0.05902
Product (drug)	Amoxicillin	3	0.11966	0.32693	0.10551	1.01303	0.04399
Product (drug)	Neurontin	3	0.11966	0.29776	0.0961	0.92265	0.01729
Product (drug)	Celebrex	3	0.11966	0.21202	0.06842	0.65695	0.00075
Product (drug)	Sodium chloride	3	0.11966	0.17424	0.05623	0.5399	8e-05
Product (drug)	Methotrexate	3	0.11966	0.10763	0.03473	0.33348	0
Product (drug)	Indoximod	2	0.07978	3409.02	624.669	18604.1	0
Product (drug)	Epacadostat	2	0.07978	1239.64	274.904	5590	0
Product (drug)	Ms	2	0.07978	158.559	39.0453	643.893	8e-05
Product (drug)	Metfogamma	2	0.07978	106.532	26.3713	430.355	0.00018
Product (drug)	Timoferol	2	0.07978	85.7615	21.2743	345.723	0.00027
Product (drug)	Oxymetazoline hydrochloride	2	0.07978	61.9821	15.4125	249.264	0.00052
Product (drug)	Humalog npl	2	0.07978	56.3474	14.0194	226.474	0.00062
Product (drug)	Doreta	2	0.07978	53.2659	13.2569	214.022	0.0007
Product (drug)	Accuzide	2	0.07978	51.2634	12.7611	205.934	0.00075
Product (drug)	Testogel	2	0.07978	34.2615	8.54346	137.397	0.00165
Product (drug)	Oxynormoro	2	0.07978	32.779	8.17502	131.433	0.0018
Product (drug)	Topral	2	0.07978	31.9346	7.96511	128.036	0.00189
Product (drug)	Lasilix faible	2	0.07978	25.68	6.40915	102.894	0.00289
Product (drug)	Sipralexa	2	0.07978	22.9178	5.72137	91.8004	0.00361
Product (drug)	Duotrav	2	0.07978	21.8177	5.44735	87.3843	0.00397
Product (drug)	Zomorph	2	0.07978	21.8177	5.44735	87.3843	0.00397
Product (drug)	Atezolizumab	2	0.07978	20.6295	5.15129	82.6151	0.00442
Product (drug)	Doxycycline monohydrate	2	0.07978	17.5271	4.37799	70.1689	0.00606
Product (drug)	Travoprost	2	0.07978	17.0238	4.2525	68.1505	0.0064
Product (drug)	Clobex	2	0.07978	16.7519	4.1847	67.0603	0.0066
Product (drug)	Tapentadol	2	0.07978	16.6497	4.1592	66.6502	0.00668
Product (drug)	Glycerin	2	0.07978	16.1757	4.04098	64.7496	0.00706
Product (drug)	Fumafer	2	0.07978	15.5308	3.88015	62.1644	0.00763
Product (drug)	Atoris	2	0.07978	14.694	3.6714	58.81	0.00849
Product (drug)	Discotrine	2	0.07978	14.2936	3.57148	57.2049	0.00894
Product (drug)	Xyzall	2	0.07978	13.8578	3.46275	55.4584	0.00949
Product (drug)	Pyridostigmine bromide	2	0.07978	11.4397	2.85922	45.7698	0.01364
Product (drug)	Sevredol	2	0.07978	11.3634	2.84018	45.4643	0.01381
Product (drug)	Laxoberal	2	0.07978	11.2509	2.81209	45.0137	0.01407
Product (drug)	Thrombo ass	2	0.07978	11.0503	2.76201	44.2103	0.01456
Product (drug)	Tilidin	2	0.07978	10.988	2.74645	43.9606	0.01471
Product (drug)	Tirosint	2	0.07978	10.7202	2.67959	42.8881	0.01541
Product (drug)	Cacit Vitamine D3	2	0.07978	10.5298	2.63205	42.1255	0.01594
Product (drug)	Hydrocortison	2	0.07978	10.4331	2.60791	41.7384	0.01621
Product (drug)	Pantoprazole sodium sesquihydrate	2	0.07978	9.60287	2.40058	38.4137	0.01893
Product (drug)	Peridex	2	0.07978	9.20734	2.30179	36.83	0.02047
Product (drug)	Antithrombotic agents	2	0.07978	9.19492	2.29869	36.7803	0.02052
Product (drug)	Dutasteride	2	0.07978	9.19492	2.29869	36.7803	0.02052
Product (drug)	Gas-x	2	0.07978	9.19492	2.29869	36.7803	0.02052
Product (drug)	Introna	2	0.07978	8.80315	2.20084	35.2118	0.02224
Product (drug)	Mst continus	2	0.07978	8.10706	2.02696	32.4252	0.02589
Product (drug)	Kalinor	2	0.07978	8.09262	2.02335	32.3674	0.02598
Product (drug)	Deltasone	2	0.07978	8.03067	2.00787	32.1194	0.02635
Product (drug)	Hjertemagnyl	2	0.07978	7.55043	1.88789	30.1972	0.02949
Product (drug)	Eupressyl	2	0.07978	7.49235	1.87338	29.9647	0.02991
Product (drug)	Temerit	2	0.07978	7.43515	1.85909	29.7358	0.03033
Product (drug)	Isoptine	2	0.07978	7.28423	1.82138	29.1317	0.03149
Product (drug)	Linagliptin	2	0.07978	7.2225	1.80596	28.8847	0.03198
Product (drug)	Inspra	2	0.07978	7.13931	1.78517	28.5517	0.03266
Product (drug)	Lercan	2	0.07978	6.91134	1.72821	27.6394	0.03464
Product (drug)	Mometasone	2	0.07978	6.38094	1.59567	25.5169	0.04
Product (drug)	Colcrys	2	0.07978	6.29842	1.57504	25.1867	0.04095
Product (drug)	Digoxine nativelle	2	0.07978	6.22936	1.55778	24.9104	0.04177
Product (drug)	Unspecified herbal	2	0.07978	5.95982	1.49042	23.8318	0.0452
Product (drug)	Cinnarizine	2	0.07978	5.91074	1.47815	23.6354	0.04587
Product (drug)	Alphagan p	2	0.07978	5.90562	1.47687	23.615	0.04594
Product (drug)	Thyroxin	2	0.07978	5.61849	1.40511	22.4662	0.05019
Product (drug)	Vinblastine	2	0.07978	5.48735	1.37233	21.9415	0.05233
Product (drug)	Mometasone furoate	2	0.07978	5.26896	1.31774	21.0678	0.0562
Product (drug)	Fexofenadine hydrochloride	2	0.07978	5.18482	1.29671	20.7312	0.05781
Product (drug)	Fludrocortisone	2	0.07978	5.05977	1.26545	20.2309	0.06033
Product (drug)	Insulin aspart	2	0.07978	4.91036	1.2281	19.6332	0.06356
Product (drug)	Interferon	2	0.07978	4.78459	1.19666	19.1301	0.06648
Product (drug)	Androderm	2	0.07978	4.71022	1.17807	18.8326	0.06831
Product (drug)	Fludex	2	0.07978	4.66989	1.16799	18.6713	0.06933
Product (drug)	Hydrochlorothiazide;Lisinopril	2	0.07978	4.6271	1.15729	18.5001	0.07044
Product (drug)	Sennoside	2	0.07978	4.52725	1.13233	18.1007	0.07313
Product (drug)	Carbocisteine	2	0.07978	4.3959	1.09949	17.5753	0.07691
Product (drug)	Betahistine	2	0.07978	4.3427	1.08619	17.3625	0.07852
Product (drug)	Valaciclovir	2	0.07978	4.3084	1.07762	17.2253	0.07959
Product (drug)	Aldara	2	0.07978	4.24535	1.06185	16.9732	0.08161
Product (drug)	Flaxseed	2	0.07978	4.23481	1.05922	16.931	0.08196
Product (drug)	Prochlorperazine maleate	2	0.07978	4.20737	1.05236	16.8212	0.08286
Product (drug)	Tiotropium bromide	2	0.07978	4.15734	1.03985	16.6211	0.08456
Product (drug)	Sotalex	2	0.07978	4.07777	1.01996	16.3029	0.08737
Product (drug)	Acarbose	2	0.07978	4.06804	1.01752	16.264	0.08772
Product (drug)	Zaldiar	2	0.07978	4.05715	1.0148	16.2204	0.08812
Product (drug)	Novaminsulfon	2	0.07978	3.98366	0.99643	15.9265	0.09087
Product (drug)	Temodar	2	0.07978	3.94334	0.98635	15.7652	0.09243
Product (drug)	Benazepril hydrochloride	2	0.07978	3.8651	0.96678	15.4523	0.09558
Product (drug)	Clarinex	2	0.07978	3.54644	0.88711	14.1779	0.11022
Product (drug)	Benzonatate	2	0.07978	3.50182	0.87595	13.9994	0.11253
Product (drug)	Duloxetine hydrochloride	2	0.07978	3.41842	0.85509	13.6659	0.11705
Product (drug)	Kaleorid	2	0.07978	3.24746	0.81234	12.9822	0.1272
Product (drug)	Cardensiel	2	0.07978	3.22824	0.80754	12.9053	0.12842
Product (drug)	Novonorm	2	0.07978	3.20096	0.80071	12.7962	0.13018
Product (drug)	Zomig	2	0.07978	3.07465	0.76913	12.2912	0.13883
Product (drug)	Pramipexole	2	0.07978	3.05742	0.76482	12.2222	0.14008
Product (drug)	Perfalgan	2	0.07978	3.03496	0.7592	12.1324	0.14172
Product (drug)	Megestrol acetate	2	0.07978	2.91868	0.73012	11.6675	0.15074
Product (drug)	Cilostazol	2	0.07978	2.8133	0.70377	11.2461	0.15965
Product (drug)	Contramal	2	0.07978	2.76987	0.69291	11.0724	0.16355
Product (drug)	Terazosin	2	0.07978	2.5131	0.62869	10.0457	0.18976
Product (drug)	Diphenhydramine hydrochloride	2	0.07978	2.47479	0.61911	9.89255	0.19419
Product (drug)	Montelukast sodium	2	0.07978	2.45784	0.61487	9.82478	0.1962
Product (drug)	Ezetimibe	2	0.07978	2.43981	0.61036	9.75268	0.19837
Product (drug)	Astrix	2	0.07978	2.42894	0.60764	9.70924	0.19969
Product (drug)	Xatral	2	0.07978	2.16824	0.54244	8.66692	0.23578
Product (drug)	Zinc	2	0.07978	2.14404	0.53638	8.57014	0.2396
Product (drug)	Aerius	2	0.07978	2.1333	0.5337	8.52723	0.24132
Product (drug)	Solupred	2	0.07978	2.12268	0.53104	8.48474	0.24304
Product (drug)	Hydroxychloroquine sulfate	2	0.07978	2.11872	0.53005	8.46892	0.24369
Product (drug)	Desyrel	2	0.07978	2.04715	0.51215	8.18279	0.25582
Product (drug)	Exforge	2	0.07978	2.04102	0.51062	8.15829	0.2569
Product (drug)	Kytril	2	0.07978	1.9222	0.4809	7.68324	0.27918
Product (drug)	Amlor	2	0.07978	1.8997	0.47527	7.59331	0.28371
Product (drug)	Bendroflumethiazide	2	0.07978	1.85323	0.46365	7.40752	0.2934
Product (drug)	Hctz	2	0.07978	1.80634	0.45192	7.22006	0.30367
Product (drug)	Livalo	2	0.07978	1.709	0.42757	6.83089	0.32667
Product (drug)	Madopar	2	0.07978	1.69772	0.42475	6.78581	0.32949
Product (drug)	Creon	2	0.07978	1.66823	0.41737	6.66791	0.33703
Product (drug)	Ranitidina	2	0.07978	1.63757	0.4097	6.54537	0.34513
Product (drug)	Pyridoxine	2	0.07978	1.58099	0.39555	6.31919	0.36081
Product (drug)	Enoxaparin	2	0.07978	1.53958	0.38519	6.15364	0.37291
Product (drug)	Temesta	2	0.07978	1.48849	0.37241	5.9494	0.38863
Product (drug)	Magnesium sulfate	2	0.07978	1.46404	0.36629	5.85166	0.39648
Product (drug)	Soma	2	0.07978	1.43341	0.35863	5.72923	0.40661
Product (drug)	Humulin	2	0.07978	1.42384	0.35623	5.69094	0.40985
Product (drug)	Niacin	2	0.07978	1.42161	0.35568	5.68204	0.41061
Product (drug)	Valproate sodium	2	0.07978	1.41836	0.35486	5.66903	0.41172
Product (drug)	Excedrin	2	0.07978	1.38761	0.34717	5.54614	0.6589
Product (drug)	Bactrim ds	2	0.07978	1.37571	0.3442	5.49857	0.66022
Product (drug)	Ezetrol	2	0.07978	1.36716	0.34206	5.46439	0.66119
Product (drug)	Pantoloc	2	0.07978	1.2393	0.31007	4.95329	0.6786
Product (drug)	Doxazosin	2	0.07978	1.2199	0.30522	4.87574	0.68177
Product (drug)	Albuterol sulfate	2	0.07978	1.20812	0.30227	4.82865	0.68376
Product (drug)	Lovaza	2	0.07978	1.1928	0.29844	4.76739	0.68644
Product (drug)	Leucovorin	2	0.07978	1.16538	0.29158	4.65778	0.69148
Product (drug)	Candesartan	2	0.07978	1.15619	0.28928	4.62105	0.69325
Product (drug)	Klor-con	2	0.07978	1.09942	0.27508	4.39412	0.70498
Product (drug)	Zovirax	2	0.07978	1.08567	0.27164	4.33919	0.70805
Product (drug)	Glucosamine	2	0.07978	1.04788	0.26218	4.18812	0.71697
Product (drug)	Gemfibrozil	2	0.07978	1.03823	0.25977	4.14953	0.71936
Product (drug)	Avodart	2	0.07978	1.01823	0.25476	4.06958	0.72448
Product (drug)	Requip	2	0.07978	0.98705	0.24696	3.94497	1
Product (drug)	Mevacor	2	0.07978	0.94492	0.23642	3.77656	1
Product (drug)	Buspar	2	0.07978	0.93136	0.23303	3.72238	1
Product (drug)	Cyclobenzaprine	2	0.07978	0.91887	0.22991	3.67246	1
Product (drug)	Acupan	2	0.07978	0.87907	0.21995	3.51335	1
Product (drug)	Escitalopram	2	0.07978	0.84617	0.21172	3.38188	1
Product (drug)	Ritalin	2	0.07978	0.81395	0.20366	3.25307	1
Product (drug)	Xalatan	2	0.07978	0.81201	0.20317	3.24532	1
Product (drug)	Remeron	2	0.07978	0.79455	0.1988	3.17554	1
Product (drug)	Promethazine	2	0.07978	0.79141	0.19802	3.16301	1
Product (drug)	Celecoxib	2	0.07978	0.77236	0.19325	3.08686	1
Product (drug)	Domperidone	2	0.07978	0.72722	0.18196	2.90642	1
Product (drug)	Cialis	2	0.07978	0.72401	0.18116	2.89361	1
Product (drug)	Sulfasalazine	2	0.07978	0.69307	0.17341	2.76991	1
Product (drug)	Clexane	2	0.07978	0.68112	0.17043	2.72218	1
Product (drug)	Amoxicillin;Clavulanic acid	2	0.07978	0.66952	0.16752	2.6758	1
Product (drug)	Flexeril	2	0.07978	0.66573	0.16657	2.66064	0.77581
Product (drug)	Mabthera	2	0.07978	0.6558	0.16409	2.62097	0.7759
Product (drug)	Proair HFA	2	0.07978	0.64918	0.16243	2.59452	0.77605
Product (drug)	Zestril	2	0.07978	0.61906	0.1549	2.47413	0.77769
Product (drug)	Glimepiride	2	0.07978	0.61713	0.15441	2.4664	0.77786
Product (drug)	Famotidine	2	0.07978	0.61707	0.1544	2.46618	0.77786
Product (drug)	Atorvastatin calcium	2	0.07978	0.60753	0.15201	2.42805	0.77878
Product (drug)	Cellcept	2	0.07978	0.60572	0.15156	2.42082	0.77898
Product (drug)	Propofol	2	0.07978	0.59729	0.14945	2.3871	0.77999
Product (drug)	Cipro	2	0.07978	0.58647	0.14674	2.34388	0.78151
Product (drug)	Azathioprine	2	0.07978	0.56229	0.14069	2.24722	0.5955
Product (drug)	Levemir	2	0.07978	0.56152	0.1405	2.24417	0.59555
Product (drug)	Glyburide	2	0.07978	0.55574	0.13905	2.22103	0.596
Product (drug)	Prempro	2	0.07978	0.52471	0.13129	2.09701	0.60116
Product (drug)	Fluconazole	2	0.07978	0.51304	0.12837	2.05038	0.60441
Product (drug)	Levofloxacin	2	0.07978	0.50019	0.12516	1.99901	0.45256
Product (drug)	Victoza	2	0.07978	0.49485	0.12382	1.97768	0.45308
Product (drug)	Omeprazol	2	0.07978	0.48324	0.12092	1.93128	0.45499
Product (drug)	Aldactone	2	0.07978	0.48297	0.12085	1.93019	0.45505
Product (drug)	Tenormin	2	0.07978	0.48026	0.12017	1.91938	0.45566
Product (drug)	Clonidine	2	0.07978	0.46859	0.11725	1.87274	0.45905
Product (drug)	Vicodin	2	0.07978	0.42924	0.1074	1.71546	0.34586
Product (drug)	Nifedipine	2	0.07978	0.39585	0.09905	1.58199	0.25871
Product (drug)	Actos	2	0.07978	0.39551	0.09896	1.58066	0.25881
Product (drug)	Glipizide	2	0.07978	0.39036	0.09768	1.56007	0.26071
Product (drug)	Valium	2	0.07978	0.35826	0.08964	1.43178	0.19567
Product (drug)	Heparin	2	0.07978	0.32742	0.08193	1.30852	0.10412
Product (drug)	Salbutamol	2	0.07978	0.31084	0.07778	1.24224	0.10794
Product (drug)	Fluorouracil	2	0.07978	0.2793	0.06989	1.11619	0.05735
Product (drug)	Fish oil	2	0.07978	0.27465	0.06872	1.09762	0.05875
Product (drug)	Enalapril	2	0.07978	0.24445	0.06117	0.97692	0.02172
Product (drug)	Diazepam	2	0.07978	0.22184	0.05551	0.88657	0.01141
Product (drug)	Wellbutrin	2	0.07978	0.21973	0.05498	0.87812	0.01152
Product (drug)	Albuterol	2	0.07978	0.21083	0.05275	0.84256	0.0083
Product (drug)	Multivitamin	2	0.07978	0.19364	0.04845	0.77386	0.00434
Product (drug)	Premarin	2	0.07978	0.19095	0.04778	0.76311	0.0045
Product (drug)	Norvasc	2	0.07978	0.157	0.03929	0.62745	0.00059
Product (drug)	Adultmin	1	0.03989	N/A	N/A	N/A	N/A
Product (drug)	Loperamide emec	1	0.03989	N/A	N/A	N/A	N/A
Product (drug)	Nevrine codeine	1	0.03989	N/A	N/A	N/A	N/A
Product (drug)	Vicks nyquil sinus	1	0.03989	N/A	N/A	N/A	N/A
Product (drug)	Zolastin	1	0.03989	N/A	N/A	N/A	N/A
Product (drug)	Cardogrel	1	0.03989	6818.04	426.556	108979	0.00029
Product (drug)	Cyproheptadine pyridoxalphosphate	1	0.03989	6818.04	426.556	108979	0.00029
Product (drug)	Insulin glulisine recombinant	1	0.03989	6818.04	426.556	108979	0.00029
Product (drug)	Perindopril amlodipin mepha	1	0.03989	3409.02	309.203	37585	0.00044
Product (drug)	Unoprostone	1	0.03989	3409.02	309.203	37585	0.00044
Product (drug)	Humaject i	1	0.03989	1704.51	190.573	15245.3	0.00073
Product (drug)	Opcon	1	0.03989	1704.51	190.573	15245.3	0.00073
Product (drug)	Tanydon HCT	1	0.03989	1704.51	190.573	15245.3	0.00073
Product (drug)	Dapson fatol	1	0.03989	1363.61	159.361	11668	0.00088
Product (drug)	First Blm	1	0.03989	1136.34	136.85	9435.62	0.00103
Product (drug)	Neo Ferro Folgamma	1	0.03989	1136.34	136.85	9435.62	0.00103
Product (drug)	Ceftriaxone Sandoz	1	0.03989	974.005	119.876	7913.92	0.00117
Product (drug)	Folsav	1	0.03989	852.255	106.629	6811.79	0.00132
Product (drug)	Mi-acid	1	0.03989	757.56	96.0099	5977.47	0.00147
Product (drug)	Donacom	1	0.03989	681.804	87.3086	5324.29	0.00161
Product (drug)	Monovo	1	0.03989	681.804	87.3086	5324.29	0.00161
Product (drug)	Apadex	1	0.03989	619.821	80.0501	4799.23	0.00176
Product (drug)	Cefixime arrow	1	0.03989	524.464	68.6325	4007.76	0.00205
Product (drug)	Pantazole	1	0.03989	524.464	68.6325	4007.76	0.00205
Product (drug)	Naxopren	1	0.03989	487.003	64.0622	3702.21	0.0022
Product (drug)	Egiramlon	1	0.03989	454.536	60.0619	3439.83	0.00234
Product (drug)	Magnesio hidroxido	1	0.03989	426.127	56.5314	3212.1	0.00249
Product (drug)	Dexamethason Galepharm	1	0.03989	401.061	53.3925	3012.59	0.00264
Product (drug)	Dilatin	1	0.03989	401.061	53.3925	3012.59	0.00264
Product (drug)	Pepcid rpd	1	0.03989	401.061	53.3925	3012.59	0.00264
Product (drug)	Cicletanine hydrochloride	1	0.03989	378.78	50.5836	2836.38	0.00278
Product (drug)	Enalapril maleat	1	0.03989	358.844	48.0553	2679.6	0.00293
Product (drug)	Olwexya	1	0.03989	358.844	48.0553	2679.6	0.00293
Product (drug)	Trametinib dimethyl sulfoxide	1	0.03989	358.844	48.0553	2679.6	0.00293
Product (drug)	Co Valsacor	1	0.03989	340.902	45.7675	2539.23	0.00308
Product (drug)	Nebibeta	1	0.03989	340.902	45.7675	2539.23	0.00308
Product (drug)	Ranolazine hydrochloride	1	0.03989	340.902	45.7675	2539.23	0.00308
Product (drug)	Cetirizine eg	1	0.03989	324.668	43.6875	2412.81	0.00322
Product (drug)	Bulboid	1	0.03989	309.911	41.7883	2298.36	0.00337
Product (drug)	Lonarid n	1	0.03989	309.911	41.7883	2298.36	0.00337
Product (drug)	Dexibuprofeno	1	0.03989	284.085	38.4454	2099.19	0.00366
Product (drug)	Memoril	1	0.03989	284.085	38.4454	2099.19	0.00366
Product (drug)	Potassium sodium hydrogen citrate	1	0.03989	252.52	34.3261	1857.66	0.0041
Product (drug)	Naprobene	1	0.03989	243.501	33.1424	1789.03	0.00424
Product (drug)	Paralyoc	1	0.03989	227.268	31.004	1665.94	0.00454
Product (drug)	Peitel	1	0.03989	227.268	31.004	1665.94	0.00454
Product (drug)	Sudafed pe	1	0.03989	227.268	31.004	1665.94	0.00454
Product (drug)	Tamsulosin AL	1	0.03989	227.268	31.004	1665.94	0.00454
Product (drug)	Diphencyprone	1	0.03989	213.064	29.1247	1558.68	0.00483
Product (drug)	Durotiv	1	0.03989	213.064	29.1247	1558.68	0.00483
Product (drug)	Pemzek	1	0.03989	213.064	29.1247	1558.68	0.00483
Product (drug)	Clobetazol	1	0.03989	206.607	28.268	1510.07	0.00497
Product (drug)	Oroperidys	1	0.03989	194.801	26.6973	1421.4	0.00527
Product (drug)	Listril	1	0.03989	189.39	25.9756	1380.85	0.00541
Product (drug)	Pantestone	1	0.03989	189.39	25.9756	1380.85	0.00541
Product (drug)	Simvastatin Krka	1	0.03989	189.39	25.9756	1380.85	0.00541
Product (drug)	Structoflex	1	0.03989	189.39	25.9756	1380.85	0.00541
Product (drug)	Infliximab Recombinant	1	0.03989	179.422	24.6433	1306.33	0.0057
Product (drug)	Gabapentin molteni	1	0.03989	170.451	23.441	1239.43	0.00599
Product (drug)	Prednisolon jenapharm	1	0.03989	158.559	21.8424	1151.02	0.00643
Product (drug)	Calciodie	1	0.03989	154.955	21.3569	1124.28	0.00658
Product (drug)	Macrogol stearate	1	0.03989	154.955	21.3569	1124.28	0.00658
Product (drug)	Lortadine	1	0.03989	142.042	19.6132	1028.7	0.00716
Product (drug)	Ezetimibe and simvastatin	1	0.03989	139.144	19.2208	1007.29	0.00731
Product (drug)	Dodex	1	0.03989	136.361	18.8439	986.753	0.00745
Product (drug)	Dabrafenib mesilate	1	0.03989	128.642	17.7968	929.876	0.00789
Product (drug)	Floxacillin	1	0.03989	126.26	17.4732	912.347	0.00803
Product (drug)	Flexea	1	0.03989	123.964	17.1611	895.466	0.00818
Product (drug)	Lomustina	1	0.03989	123.964	17.1611	895.466	0.00818
Product (drug)	Tramabene	1	0.03989	123.964	17.1611	895.466	0.00818
Product (drug)	Cardilopin	1	0.03989	119.615	16.5692	863.511	0.00847
Product (drug)	Coverex as	1	0.03989	119.615	16.5692	863.511	0.00847
Product (drug)	Eudigox	1	0.03989	113.634	15.7542	819.636	0.00891
Product (drug)	Diffu-k	1	0.03989	111.771	15.5	805.985	0.00905
Product (drug)	Betaine	1	0.03989	109.968	15.2539	792.782	0.0092
Product (drug)	Allopurinol Ratiopharm	1	0.03989	108.223	15.0155	780.004	0.00934
Product (drug)	Compazine	1	0.03989	103.304	14.3431	744.026	0.00978
Product (drug)	Clonid-ophtal	1	0.03989	101.762	14.1321	732.76	0.00992
Product (drug)	Dorzolamide hydrochloride;Timolol maleate	1	0.03989	100.265	13.9273	721.83	0.01007
Product (drug)	Covercard	1	0.03989	97.4005	13.5349	700.92	0.01036
Product (drug)	Pamifos	1	0.03989	92.1356	12.8129	662.534	0.01094
Product (drug)	Vendal	1	0.03989	92.1356	12.8129	662.534	0.01094
Product (drug)	Flintstones complete	1	0.03989	87.4107	12.164	628.134	0.01152
Product (drug)	Cerchio	1	0.03989	86.3043	12.0119	620.085	0.01166
Product (drug)	enoxaparine sodique	1	0.03989	85.2254	11.8636	612.239	0.01181
Product (drug)	Eucerin	1	0.03989	84.1733	11.7189	604.59	0.01195
Product (drug)	Enalapril maleate;Hydrochlorothiazide	1	0.03989	81.1671	11.3052	582.747	0.01239
Product (drug)	Metamizol natrium	1	0.03989	81.1671	11.3052	582.747	0.01239
Product (drug)	Ednyt	1	0.03989	79.2795	11.0453	569.041	0.01268
Product (drug)	Capenon	1	0.03989	77.4777	10.7971	555.965	0.01297
Product (drug)	Dacarbazin	1	0.03989	76.6072	10.6771	549.65	0.01311
Product (drug)	Sorvasta	1	0.03989	73.3122	10.2227	525.762	0.01369
Product (drug)	Meforal	1	0.03989	71.0212	9.90645	509.165	0.01413
Product (drug)	Motifene	1	0.03989	71.0212	9.90645	509.165	0.01413
Product (drug)	Tobramycine	1	0.03989	68.8691	9.60921	493.583	0.01456
Product (drug)	Pneumococcal vaccine polyvalent	1	0.03989	68.1804	9.51405	488.6	0.0147
Product (drug)	Interferon (unspecified)	1	0.03989	66.1945	9.23957	474.234	0.01514
Product (drug)	Azelaic acid	1	0.03989	63.13	8.81568	452.08	0.01586
Product (drug)	Tridesonit	1	0.03989	62.5508	8.73552	447.896	0.016
Product (drug)	Aminobenzoic acid	1	0.03989	60.8753	8.50357	435.794	0.01644
Product (drug)	Amlactin	1	0.03989	59.8073	8.35567	428.083	0.01672
Product (drug)	Phenergan expectorant w/codeine	1	0.03989	58.7762	8.21282	420.64	0.01701
Product (drug)	Laxsol	1	0.03989	58.2738	8.14321	417.015	0.01716
Product (drug)	Vascoman	1	0.03989	57.2944	8.00747	409.949	0.01745
Product (drug)	Bisoprolol sandoz	1	0.03989	54.9842	7.68713	393.288	0.01817
Product (drug)	Coverex	1	0.03989	53.6853	7.50694	383.927	0.0186
Product (drug)	Ramipril 1a pharma	1	0.03989	52.853	7.39143	377.929	0.01889
Product (drug)	Cinitaprida	1	0.03989	52.4464	7.335	375	0.01903
Product (drug)	Calcium/Vitamin D3	1	0.03989	52.0461	7.27943	372.116	0.01917
Product (drug)	Docusate sodium;senna	1	0.03989	49.7667	6.96289	355.703	0.02004
Product (drug)	Antipruritics, incl. antihistamines, anesthetics, etc.	1	0.03989	49.4061	6.9128	353.107	0.02018
Product (drug)	Dolo-dobendan	1	0.03989	49.0506	6.86341	350.549	0.02032
Product (drug)	Glucerna	1	0.03989	49.0506	6.86341	350.549	0.02032
Product (drug)	Unikalk basic	1	0.03989	48.3549	6.76673	345.542	0.02061
Product (drug)	Immunglobulin	1	0.03989	48.0143	6.71941	343.092	0.02075
Product (drug)	Nifediac cc	1	0.03989	47.6786	6.67274	340.677	0.0209
Product (drug)	Betneval	1	0.03989	47.3475	6.62672	338.295	0.02104
Product (drug)	Ivadal	1	0.03989	47.3475	6.62672	338.295	0.02104
Product (drug)	Talvosilen	1	0.03989	45.7586	6.4058	326.868	0.02176
Product (drug)	Fluindione	1	0.03989	43.7054	6.12016	312.109	0.02276
Product (drug)	Cosamin ds	1	0.03989	43.427	6.08142	310.109	0.02291
Product (drug)	Omprazole	1	0.03989	42.8807	6.0054	306.184	0.02319
Product (drug)	Copalia	1	0.03989	42.0866	5.89486	300.48	0.02362
Product (drug)	Carboxymethylcellulose sodium	1	0.03989	41.8284	5.85891	298.625	0.02377
Product (drug)	Sarna	1	0.03989	41.0725	5.75365	293.197	0.02419
Product (drug)	Metformine arrow	1	0.03989	40.5836	5.68555	289.686	0.02448
Product (drug)	Lercapress	1	0.03989	39.6397	5.55408	282.911	0.02505
Product (drug)	Carac	1	0.03989	38.7388	5.42855	276.445	0.02562
Product (drug)	Prednison galepharm	1	0.03989	38.7388	5.42855	276.445	0.02562
Product (drug)	Neurotop	1	0.03989	38.3036	5.36789	273.322	0.02591
Product (drug)	Nopil	1	0.03989	38.3036	5.36789	273.322	0.02591
Product (drug)	Lisinopril anhydrous	1	0.03989	38.0896	5.33807	271.787	0.02605
Product (drug)	Betaxolol hydrochloride	1	0.03989	36.6561	5.13823	261.505	0.02705
Product (drug)	Hydrocortisone Roussel	1	0.03989	35.3266	4.95281	251.972	0.02805
Product (drug)	Neomercazole	1	0.03989	34.9643	4.90227	249.375	0.02834
Product (drug)	Diosmectite	1	0.03989	34.0902	4.78031	243.11	0.02905
Product (drug)	Emlapatch	1	0.03989	33.7527	4.73321	240.691	0.02933
Product (drug)	Polyvinyl alcohol	1	0.03989	32.779	4.59732	233.715	0.03019
Product (drug)	Insulin glulisine	1	0.03989	32.6222	4.57542	232.592	0.03033
Product (drug)	Niacinamide	1	0.03989	32.6222	4.57542	232.592	0.03033
Product (drug)	Klipal	1	0.03989	32.313	4.53226	230.377	0.03061
Product (drug)	Preservision lutein	1	0.03989	32.0096	4.48989	228.204	0.0309
Product (drug)	Dipyridamol	1	0.03989	31.86	4.46901	227.133	0.03104
Product (drug)	Acetaminophen;oxycodone hydrochloride	1	0.03989	31.565	4.42782	225.02	0.03132
Product (drug)	Artelac	1	0.03989	31.4195	4.4075	223.979	0.03147
Product (drug)	Flammazine	1	0.03989	30.3024	4.25147	215.98	0.0326
Product (drug)	Portolac	1	0.03989	29.1369	4.08864	207.639	0.03388
Product (drug)	Zylet	1	0.03989	28.4085	3.98684	202.426	0.03473
Product (drug)	Progestan	1	0.03989	27.7156	3.88999	197.47	0.03558
Product (drug)	Juice plus	1	0.03989	26.7374	3.75322	190.473	0.03685
Product (drug)	Cepacol	1	0.03989	26.633	3.73861	189.726	0.03699
Product (drug)	Mirtabene	1	0.03989	26.1227	3.66726	186.078	0.0377
Product (drug)	Dopamine agonists	1	0.03989	26.023	3.65332	185.365	0.03784
Product (drug)	Protein	1	0.03989	25.5357	3.58515	181.881	0.03854
Product (drug)	Muphoran	1	0.03989	25.1588	3.53243	179.187	0.03911
Product (drug)	Omexel	1	0.03989	25.0663	3.51949	178.526	0.03925
Product (drug)	Macrogol 4000	1	0.03989	24.703	3.46866	175.929	0.03981
Product (drug)	Simcora	1	0.03989	24.4374	3.43149	174.031	0.04023
Product (drug)	Estreva	1	0.03989	23.8393	3.34779	169.757	0.04122
Product (drug)	Ginkgo	1	0.03989	23.6737	3.32462	168.574	0.0415
Product (drug)	Cyclopentolate hydrochloride	1	0.03989	23.3494	3.27923	166.257	0.04206
Product (drug)	Dtic	1	0.03989	23.1906	3.257	165.122	0.04234
Product (drug)	Befact	1	0.03989	22.9564	3.22421	163.449	0.04276
Product (drug)	Neurotol	1	0.03989	22.0648	3.09939	157.081	0.04445
Product (drug)	Alrex	1	0.03989	21.4404	3.01195	152.622	0.04571
Product (drug)	Diprolene	1	0.03989	21.3731	3.00253	152.142	0.04585
Product (drug)	Beta carotene	1	0.03989	21.3064	2.99318	151.665	0.04599
Product (drug)	Laktulos	1	0.03989	21.3064	2.99318	151.665	0.04599
Product (drug)	Molaxole	1	0.03989	21.174	2.97464	150.72	0.04627
Product (drug)	Levotiroxina sodica	1	0.03989	20.4746	2.87667	145.727	0.0478
Product (drug)	Interferon Alfa 2b	1	0.03989	20.2316	2.84263	143.992	0.04836
Product (drug)	Hydal	1	0.03989	20.053	2.81762	142.718	0.04878
Product (drug)	Lactated ringers	1	0.03989	19.9942	2.80938	142.298	0.04892
Product (drug)	Alteis	1	0.03989	19.6485	2.76094	139.831	0.04976
Product (drug)	Norfloxacine	1	0.03989	19.4801	2.73734	138.629	0.05018
Product (drug)	Oxymorphone hydrochloride	1	0.03989	18.939	2.66151	134.768	0.05157
Product (drug)	OxyNorm	1	0.03989	18.6285	2.61799	132.552	0.0524
Product (drug)	Diet formulations for treatment of obesity	1	0.03989	17.3487	2.43858	123.423	0.05615
Product (drug)	Natispray	1	0.03989	17.1307	2.40802	121.869	0.05684
Product (drug)	Acetaminophen;diphenhydramine hydrochloride	1	0.03989	16.6294	2.33771	118.293	0.0585
Product (drug)	Soolantra	1	0.03989	16.6294	2.33771	118.293	0.0585
Product (drug)	Monoprost	1	0.03989	16.429	2.30961	116.865	0.05919
Product (drug)	Calcidose vitamine d	1	0.03989	16.3502	2.29856	116.303	0.05946
Product (drug)	Deticene	1	0.03989	16.1565	2.27139	114.922	0.06015
Product (drug)	MetoHEXAL Succ	1	0.03989	16.0424	2.25539	114.109	0.06057
Product (drug)	Meto Zerok	1	0.03989	15.8191	2.22407	112.517	0.06139
Product (drug)	Calcium magnesium	1	0.03989	15.7098	2.20873	111.737	0.06181
Product (drug)	Morfin	1	0.03989	15.4254	2.16884	109.71	0.06291
Product (drug)	Tecentriq	1	0.03989	15.4254	2.16884	109.71	0.06291
Product (drug)	Triapin	1	0.03989	15.3559	2.15909	109.215	0.06318
Product (drug)	Pamidronic acid	1	0.03989	15.3214	2.15425	108.969	0.06332
Product (drug)	Antivirals	1	0.03989	15.2188	2.13985	108.238	0.06373
Product (drug)	Co renitec	1	0.03989	15.2188	2.13985	108.238	0.06373
Product (drug)	Humulin i	1	0.03989	15.1512	2.13036	107.756	0.064
Product (drug)	Cokenzen	1	0.03989	15.0841	2.12096	107.278	0.06428
Product (drug)	Erythromycine	1	0.03989	14.8541	2.08868	105.638	0.06524
Product (drug)	Urapidil	1	0.03989	14.7258	2.07068	104.724	0.06579
Product (drug)	Mecir	1	0.03989	14.631	2.05737	104.048	0.0662
Product (drug)	Dulaglutide	1	0.03989	14.5997	2.05298	103.825	0.06633
Product (drug)	Other agents for local oral treatment	1	0.03989	14.5685	2.0486	103.602	0.06647
Product (drug)	Ceris	1	0.03989	14.4757	2.03558	102.941	0.06688
Product (drug)	Dexeryl	1	0.03989	14.445	2.03127	102.723	0.06702
Product (drug)	Finasterid	1	0.03989	14.3538	2.01847	102.073	0.06743
Product (drug)	Hydrochlorothiazide;Telmisartan	1	0.03989	14.2339	2.00165	101.218	0.06798
Product (drug)	Helex	1	0.03989	14.0869	1.98101	100.171	0.06866
Product (drug)	Atropine;Diphenoxylate	1	0.03989	14.0578	1.97694	99.9637	0.0688
Product (drug)	Salmon oil	1	0.03989	13.9714	1.96481	99.3479	0.06921
Product (drug)	Metfin	1	0.03989	13.5279	1.90255	96.1879	0.07139
Product (drug)	Maalox Antacid	1	0.03989	13.3165	1.87288	94.6821	0.07248
Product (drug)	Ammonium lactate	1	0.03989	12.8642	1.80939	91.4605	0.07492
Product (drug)	Lomustine	1	0.03989	12.7679	1.79587	90.7742	0.07546
Product (drug)	Silodyx	1	0.03989	12.7679	1.79587	90.7742	0.07546
Product (drug)	Betnesol	1	0.03989	12.7202	1.78918	90.4348	0.07574
Product (drug)	Refresh tears	1	0.03989	12.6965	1.78585	90.2661	0.07587
Product (drug)	Combodart	1	0.03989	12.5562	1.76615	89.2669	0.07668
Product (drug)	Temovate	1	0.03989	12.4417	1.75007	88.451	0.07736
Product (drug)	Magnesiocard	1	0.03989	12.419	1.74689	88.2896	0.0775
Product (drug)	Calcidose	1	0.03989	12.2627	1.72493	87.1761	0.07844
Product (drug)	Co-renitec	1	0.03989	12.1751	1.71263	86.5523	0.07898
Product (drug)	Selipran	1	0.03989	11.8781	1.67093	84.4376	0.08087
Product (drug)	Floxapen	1	0.03989	11.8369	1.66514	84.144	0.08114
Product (drug)	Potassium iodide	1	0.03989	11.6947	1.64518	83.132	0.08208
Product (drug)	Martefarin	1	0.03989	11.6747	1.64237	82.9894	0.08222
Product (drug)	Sulfarlem	1	0.03989	11.6151	1.63399	82.5645	0.08262
Product (drug)	Roxanol	1	0.03989	11.1406	1.56735	79.1864	0.08598
Product (drug)	Fucithalmic	1	0.03989	10.8395	1.52505	77.0429	0.08826
Product (drug)	Maxitrol	1	0.03989	10.587	1.48959	75.2457	0.09026
Product (drug)	Epirubicine	1	0.03989	10.5542	1.48498	75.0124	0.09053
Product (drug)	Loperamid	1	0.03989	10.5379	1.48269	74.8962	0.09066
Product (drug)	Xylocain	1	0.03989	10.5217	1.4804	74.7805	0.09079
Product (drug)	T4	1	0.03989	10.4251	1.46684	74.0934	0.09159
Product (drug)	Calcium d3	1	0.03989	10.3304	1.45353	73.4188	0.09239
Product (drug)	Tenox	1	0.03989	10.2991	1.44914	73.1967	0.09266
Product (drug)	Depo-medrone	1	0.03989	10.2527	1.44261	72.866	0.09306
Product (drug)	Horizant	1	0.03989	10.1762	1.43186	72.3214	0.09372
Product (drug)	Losartin	1	0.03989	10.1459	1.42761	72.1059	0.09399
Product (drug)	Glycerol	1	0.03989	10.1158	1.42338	71.8916	0.09425
Product (drug)	Chromium picolinate	1	0.03989	9.99712	1.40671	71.0471	0.09532
Product (drug)	Lidex	1	0.03989	9.93883	1.39852	70.6322	0.09585
Product (drug)	Savaysa	1	0.03989	9.93883	1.39852	70.6322	0.09585
Product (drug)	Azarga	1	0.03989	9.85265	1.38641	70.0189	0.09664
Product (drug)	Bisphosphonates	1	0.03989	9.68471	1.36281	68.8238	0.09823
Product (drug)	Senokot-s	1	0.03989	9.68471	1.36281	68.8238	0.09823
Product (drug)	Tanganil	1	0.03989	9.53572	1.34187	67.7635	0.09968
Product (drug)	L thyroxin	1	0.03989	9.48267	1.33442	67.386	0.10021
Product (drug)	Verospiron	1	0.03989	9.46949	1.33256	67.2923	0.10034
Product (drug)	Glycolax	1	0.03989	9.45636	1.33072	67.1988	0.10048
Product (drug)	Pradif	1	0.03989	9.23853	1.30011	65.6488	0.10272
Product (drug)	Glimepirid	1	0.03989	9.10285	1.28104	64.6834	0.10416
Product (drug)	Orocal	1	0.03989	8.91247	1.25428	63.3288	0.10626
Product (drug)	Effortil	1	0.03989	8.90083	1.25264	63.2461	0.10639
Product (drug)	Spasmex	1	0.03989	8.88923	1.25101	63.1635	0.10652
Product (drug)	Carduran neo	1	0.03989	8.77482	1.23493	62.3496	0.10783
Product (drug)	Tiorfan	1	0.03989	8.76354	1.23335	62.2693	0.10797
Product (drug)	Oracilline	1	0.03989	8.75229	1.23177	62.1893	0.1081
Product (drug)	Fortzaar	1	0.03989	8.67435	1.22081	61.6347	0.10901
Product (drug)	Odrik	1	0.03989	8.64136	1.21617	61.4001	0.1094
Product (drug)	Codoliprane	1	0.03989	8.61951	1.2131	61.2447	0.10966
Product (drug)	Solpadol	1	0.03989	8.54391	1.20247	60.7068	0.11058
Product (drug)	Nefopam hydrochloride	1	0.03989	8.52255	1.19947	60.5548	0.11084
Product (drug)	Antipsychotics	1	0.03989	8.4591	1.19055	60.1035	0.11162
Product (drug)	Humalog mix50	1	0.03989	8.38627	1.18032	59.5854	0.11253
Product (drug)	Furon	1	0.03989	8.28437	1.16599	58.8605	0.11383
Product (drug)	Cozaar plus	1	0.03989	8.22441	1.15756	58.434	0.11461
Product (drug)	Sereupin	1	0.03989	8.22441	1.15756	58.434	0.11461
Product (drug)	Pizotifen	1	0.03989	8.1458	1.14651	57.8748	0.11565
Product (drug)	Neurobion	1	0.03989	8.05914	1.13433	57.2584	0.11682
Product (drug)	Lipanor	1	0.03989	8.04014	1.13166	57.1232	0.11708
Product (drug)	Liothyronine sodium	1	0.03989	7.965	1.12109	56.5887	0.11811
Product (drug)	Systane balance	1	0.03989	7.91874	1.11459	56.2597	0.11876
Product (drug)	Aliflus	1	0.03989	7.81885	1.10054	55.5493	0.12018
Product (drug)	Mucinex d	1	0.03989	7.80989	1.09928	55.4856	0.12031
Product (drug)	Salospir	1	0.03989	7.80989	1.09928	55.4856	0.12031
Product (drug)	Dalteparin sodium	1	0.03989	7.75658	1.09179	55.1064	0.12108
Product (drug)	Cefazoline	1	0.03989	7.71271	1.08562	54.7944	0.12173
Product (drug)	Trimebutine	1	0.03989	7.59247	1.06871	53.9392	0.12353
Product (drug)	Adancor	1	0.03989	7.45141	1.04888	52.9359	0.12571
Product (drug)	Psyllium	1	0.03989	7.34702	1.0342	52.1936	0.12738
Product (drug)	Ferro-grad	1	0.03989	7.18444	1.01134	51.0374	0.13006
Product (drug)	Tazobactam	1	0.03989	7.11695	1.00185	50.5575	0.13121
Product (drug)	Narcan	1	0.03989	7.05801	0.99356	50.1384	0.13223
Product (drug)	Ampho-moronal	1	0.03989	6.99286	0.9844	49.6751	0.13337
Product (drug)	Budesonide;Formoterol	1	0.03989	6.95009	0.97838	49.371	0.13413
Product (drug)	Sevorane	1	0.03989	6.90085	0.97146	49.0208	0.13502
Product (drug)	Ganfort	1	0.03989	6.83855	0.9627	48.5779	0.13616
Product (drug)	Normabel	1	0.03989	6.8317	0.96173	48.5291	0.13629
Product (drug)	Quetiapin	1	0.03989	6.75722	0.95126	47.9996	0.13768
Product (drug)	Quinapril hydrochloride	1	0.03989	6.61303	0.93098	46.9744	0.14046
Product (drug)	Mezavant	1	0.03989	6.60023	0.92918	46.8833	0.14071
Product (drug)	Mirabegron	1	0.03989	6.41396	0.90298	45.559	0.14448
Product (drug)	Lactobacillus acidophilus	1	0.03989	6.39591	0.90044	45.4306	0.14486
Product (drug)	Naloxone	1	0.03989	6.32471	0.89043	44.9245	0.14636
Product (drug)	Acebutolol hydrochloride	1	0.03989	6.29551	0.88632	44.7169	0.14699
Product (drug)	Desoximetasone	1	0.03989	6.27234	0.88306	44.5521	0.14749
Product (drug)	Alfuzosin hydrochloride	1	0.03989	6.22652	0.87662	44.2264	0.14849
Product (drug)	Formoterol fumarate	1	0.03989	6.19821	0.87263	44.0252	0.14911
Product (drug)	Dafalgan codeine	1	0.03989	6.08753	0.85707	43.2383	0.15161
Product (drug)	Digitalis	1	0.03989	5.87762	0.82754	41.7461	0.15657
Product (drug)	Acetaminophen and Codeine	1	0.03989	5.85742	0.82469	41.6025	0.15706
Product (drug)	DuoPlavin	1	0.03989	5.85742	0.82469	41.6025	0.15706
Product (drug)	Finacea	1	0.03989	5.85239	0.82399	41.5667	0.15719
Product (drug)	Tice bcg	1	0.03989	5.84236	0.82258	41.4954	0.15743
Product (drug)	Trandolapril	1	0.03989	5.83237	0.82117	41.4244	0.15768
Product (drug)	Betagan	1	0.03989	5.7731	0.81283	41.0031	0.15916
Product (drug)	Red Yeast Rice	1	0.03989	5.76822	0.81215	40.9684	0.15929
Product (drug)	Implanon nxt	1	0.03989	5.73426	0.80737	40.727	0.16015
Product (drug)	Ruxolitinib	1	0.03989	5.7007	0.80265	40.4885	0.16101
Product (drug)	Analgin	1	0.03989	5.62544	0.79206	39.9535	0.16298
Product (drug)	Interferon alfa-2b	1	0.03989	5.6208	0.79141	39.9206	0.1631
Product (drug)	Doxazosina	1	0.03989	5.5612	0.78302	39.4969	0.16469
Product (drug)	Paracetamol;Tramadol	1	0.03989	5.47194	0.77046	38.8625	0.16714
Product (drug)	Calcimagon D3	1	0.03989	5.46317	0.76923	38.8001	0.16738
Product (drug)	Immunoglobulins nos	1	0.03989	5.42405	0.76373	38.5221	0.16848
Product (drug)	Duodart	1	0.03989	5.39829	0.7601	38.339	0.16921
Product (drug)	Asprin	1	0.03989	5.39402	0.7595	38.3086	0.16934
Product (drug)	Cefuroxim	1	0.03989	5.32243	0.74943	37.7998	0.17141
Product (drug)	Valaciclovir hydrochloride	1	0.03989	5.31828	0.74884	37.7703	0.17153
Product (drug)	Codeine;Paracetamol	1	0.03989	5.30174	0.74652	37.6527	0.17201
Product (drug)	Coveram	1	0.03989	5.30174	0.74652	37.6527	0.17201
Product (drug)	Piperacillin & Tazobactam	1	0.03989	5.27712	0.74305	37.4778	0.17274
Product (drug)	Novatrex	1	0.03989	5.27304	0.74248	37.4487	0.17286
Product (drug)	Fibercon	1	0.03989	5.22455	0.73566	37.1041	0.17432
Product (drug)	Gtn	1	0.03989	5.18876	0.73062	36.8498	0.17541
Product (drug)	Levosulpiride	1	0.03989	5.08809	0.71646	36.1343	0.17854
Product (drug)	Krill oil	1	0.03989	5.02065	0.70697	35.655	0.18071
Product (drug)	Olmesartan	1	0.03989	4.97304	0.70027	35.3167	0.18227
Product (drug)	Amarel	1	0.03989	4.95137	0.69722	35.1627	0.18299
Product (drug)	Detensiel	1	0.03989	4.90506	0.6907	34.8336	0.18455
Product (drug)	Proair	1	0.03989	4.87699	0.68675	34.6341	0.1855
Product (drug)	Betaserc	1	0.03989	4.74133	0.66766	33.6701	0.19027
Product (drug)	Sennoside a+b	1	0.03989	4.64128	0.65358	32.959	0.19394
Product (drug)	Micardis plus	1	0.03989	4.52725	0.63754	32.1488	0.1983
Product (drug)	Donnatal	1	0.03989	4.50333	0.63417	31.9788	0.19924
Product (drug)	Terazosin hydrochloride	1	0.03989	4.50035	0.63375	31.9577	0.19936
Product (drug)	Piperacillin and Tazobactam	1	0.03989	4.3959	0.61905	31.2154	0.20358
Product (drug)	Debridat	1	0.03989	4.38459	0.61746	31.1351	0.20404
Product (drug)	Tamsulosine	1	0.03989	4.36774	0.61509	31.0153	0.20474
Product (drug)	Daktarin	1	0.03989	4.3427	0.61156	30.8374	0.20579
Product (drug)	Memantine	1	0.03989	4.29077	0.60425	30.4685	0.208
Product (drug)	Elocon	1	0.03989	4.27731	0.60236	30.3728	0.20858
Product (drug)	Norset	1	0.03989	4.26661	0.60085	30.2968	0.20905
Product (drug)	Clorazepate dipotassium	1	0.03989	4.26394	0.60048	30.2778	0.20916
Product (drug)	Espironolactona	1	0.03989	4.24007	0.59712	30.1082	0.21021
Product (drug)	Permixon	1	0.03989	4.21647	0.5938	29.9406	0.21125
Product (drug)	Noctamid	1	0.03989	4.18541	0.58943	29.7199	0.21264
Product (drug)	Ocuvite	1	0.03989	4.13465	0.58228	29.3592	0.21494
Product (drug)	Thiamazole	1	0.03989	4.11966	0.58017	29.2527	0.21563
Product (drug)	Clonidine hydrochloride	1	0.03989	4.0729	0.57359	28.9205	0.21782
Product (drug)	Azor	1	0.03989	4.06077	0.57188	28.8343	0.21839
Product (drug)	Hypromellose	1	0.03989	4.05353	0.57086	28.7828	0.21873
Product (drug)	Calcium;Vitamin d nos	1	0.03989	4.03912	0.56884	28.6805	0.21942
Product (drug)	Corvaton	1	0.03989	3.97321	0.55956	28.2122	0.22262
Product (drug)	Lamotrigin	1	0.03989	3.96397	0.55826	28.1466	0.22308
Product (drug)	Milk thistle	1	0.03989	3.96397	0.55826	28.1466	0.22308
Product (drug)	Controloc	1	0.03989	3.93878	0.55471	27.9676	0.22433
Product (drug)	Brimonidine	1	0.03989	3.93651	0.55439	27.9515	0.22444
Product (drug)	Panitumumab	1	0.03989	3.93424	0.55407	27.9353	0.22456
Product (drug)	Insulins and analogues	1	0.03989	3.93197	0.55375	27.9192	0.22467
Product (drug)	Tylenol arthritis pain	1	0.03989	3.90942	0.55058	27.759	0.22581
Product (drug)	Karvezide	1	0.03989	3.89825	0.54901	27.6796	0.22637
Product (drug)	Dapagliflozin	1	0.03989	3.85636	0.54311	27.382	0.22853
Product (drug)	Fluocinonide	1	0.03989	3.84115	0.54097	27.274	0.22932
Product (drug)	Metrogel	1	0.03989	3.83467	0.54006	27.2279	0.22966
Product (drug)	Probenecid	1	0.03989	3.82606	0.53885	27.1668	0.23011
Product (drug)	Sertralin	1	0.03989	3.82606	0.53885	27.1668	0.23011
Product (drug)	Entocort ec	1	0.03989	3.76271	0.52993	26.7167	0.23349
Product (drug)	Fiber	1	0.03989	3.68543	0.51905	26.1677	0.23775
Product (drug)	Codeine sulfate	1	0.03989	3.67747	0.51793	26.1112	0.2382
Product (drug)	Tolterodine	1	0.03989	3.61892	0.50969	25.6952	0.24154
Product (drug)	Propafenone	1	0.03989	3.61125	0.50861	25.6407	0.24199
Product (drug)	Lercanidipine hydrochloride	1	0.03989	3.57714	0.50381	25.3984	0.24399
Product (drug)	Neo-mercazole	1	0.03989	3.47504	0.48944	24.6731	0.25017
Product (drug)	Adcal	1	0.03989	3.43651	0.48401	24.3994	0.25259
Product (drug)	Depamide	1	0.03989	3.43651	0.48401	24.3994	0.25259
Product (drug)	Prednisolone acetate	1	0.03989	3.39375	0.47799	24.0956	0.25532
Product (drug)	Cinnamon	1	0.03989	3.36029	0.47328	23.858	0.2575
Product (drug)	Adenuric	1	0.03989	3.334	0.46958	23.6713	0.25924
Product (drug)	Mianserin hydrochloride	1	0.03989	3.32749	0.46866	23.625	0.25968
Product (drug)	Trinordiol	1	0.03989	3.24205	0.45664	23.0181	0.26552
Product (drug)	Antineoplastic agents	1	0.03989	3.23897	0.4562	22.9962	0.26573
Product (drug)	Lamaline	1	0.03989	3.2359	0.45577	22.9744	0.26595
Product (drug)	Methylprednisolone sodium succinate	1	0.03989	3.22824	0.45469	22.92	0.26649
Product (drug)	Hydrochlorothiazid	1	0.03989	3.20849	0.45191	22.7797	0.26788
Product (drug)	Hydrochlorothiazide;Losartan potassium	1	0.03989	3.19196	0.44958	22.6623	0.26906
Product (drug)	Fentanilo	1	0.03989	3.1565	0.44459	22.4104	0.27163
Product (drug)	Acetylsalicylsaeure	1	0.03989	3.13473	0.44153	22.2558	0.27323
Product (drug)	Palbociclib	1	0.03989	3.0698	0.43239	21.7946	0.27812
Product (drug)	Metamizole	1	0.03989	3.06842	0.43219	21.7848	0.27823
Product (drug)	Timoptol	1	0.03989	3.04513	0.42891	21.6194	0.28002
Product (drug)	Alfuzosin	1	0.03989	2.99431	0.42176	21.2584	0.28403
Product (drug)	Beclomethasone	1	0.03989	2.95922	0.41682	21.0092	0.28686
Product (drug)	Trimeton	1	0.03989	2.95665	0.41645	20.9909	0.28707
Product (drug)	Flecaine	1	0.03989	2.9477	0.4152	20.9274	0.2878
Product (drug)	Orfiril	1	0.03989	2.92997	0.4127	20.8014	0.28926
Product (drug)	Selenium	1	0.03989	2.89882	0.40831	20.5802	0.29186
Product (drug)	Berodual	1	0.03989	2.88533	0.40641	20.4844	0.293
Product (drug)	Praxilene	1	0.03989	2.80809	0.39554	19.9358	0.29971
Product (drug)	Fosinopril sodium	1	0.03989	2.75365	0.38787	19.5492	0.30462
Product (drug)	Sotalol hydrochloride	1	0.03989	2.72721	0.38415	19.3614	0.30707
Product (drug)	Ketamine	1	0.03989	2.72395	0.38369	19.3382	0.30737
Product (drug)	Citracal	1	0.03989	2.71419	0.38232	19.2689	0.30828
Product (drug)	Falithrom	1	0.03989	2.67794	0.37721	19.0115	0.31173
Product (drug)	Flecainide acetate	1	0.03989	2.66746	0.37574	18.937	0.31273
Product (drug)	Noxafil	1	0.03989	2.65603	0.37413	18.8559	0.31384
Product (drug)	Piperacillin	1	0.03989	2.63245	0.37081	18.6884	0.31615
Product (drug)	Repaglinide	1	0.03989	2.59636	0.36573	18.4321	0.31976
Product (drug)	Zonisamide	1	0.03989	2.568	0.36173	18.2307	0.32264
Product (drug)	Seloken	1	0.03989	2.56703	0.3616	18.2238	0.32274
Product (drug)	Desloratadine	1	0.03989	2.55932	0.36051	18.169	0.32354
Product (drug)	L-thyroxine	1	0.03989	2.53647	0.35729	18.0068	0.32591
Product (drug)	Lercanidipine	1	0.03989	2.52146	0.35518	17.9002	0.32749
Product (drug)	Tadalafil	1	0.03989	2.51774	0.35466	17.8737	0.32789
Product (drug)	Esomeprazol	1	0.03989	2.50387	0.3527	17.7752	0.32937
Product (drug)	Pilocarpine	1	0.03989	2.47929	0.34924	17.6007	0.33202
Product (drug)	Centyl med kaliumklorid	1	0.03989	2.44813	0.34485	17.3794	0.33544
Product (drug)	Sulfamethoxazole	1	0.03989	2.42635	0.34179	17.2247	0.33787
Product (drug)	Steroids	1	0.03989	2.41346	0.33997	17.1332	0.33932
Product (drug)	Avlocardyl	1	0.03989	2.40156	0.3383	17.0487	0.34068
Product (drug)	Flector	1	0.03989	2.40156	0.3383	17.0487	0.34068
Product (drug)	Hydrochlorothiazide;Triamterene	1	0.03989	2.39062	0.33675	16.971	0.34194
Product (drug)	Oramorph	1	0.03989	2.3856	0.33605	16.9353	0.34251
Product (drug)	Congescor	1	0.03989	2.35918	0.33233	16.7477	0.34559
Product (drug)	Oxycodone and Acetaminophen	1	0.03989	2.34539	0.33039	16.6498	0.34722
Product (drug)	Calcium acetate	1	0.03989	2.32222	0.32712	16.4853	0.34999
Product (drug)	Mycostatin	1	0.03989	2.31827	0.32657	16.4572	0.35047
Product (drug)	Pseudoephedrine	1	0.03989	2.31827	0.32657	16.4572	0.35047
Product (drug)	Diphenhydramine;Ibuprofen	1	0.03989	2.31591	0.32623	16.4404	0.35076
Product (drug)	Digimerck	1	0.03989	2.30729	0.32502	16.3792	0.3518
Product (drug)	Eupantol	1	0.03989	2.30339	0.32447	16.3515	0.35228
Product (drug)	Levomepromazine	1	0.03989	2.29951	0.32392	16.324	0.35275
Product (drug)	Cardicor	1	0.03989	2.28486	0.32186	16.22	0.35456
Product (drug)	Decortin	1	0.03989	2.27952	0.32111	16.182	0.35522
Product (drug)	Ziac	1	0.03989	2.27723	0.32079	16.1658	0.3555
Product (drug)	Stilnoct	1	0.03989	2.24204	0.31583	15.9159	0.35993
Product (drug)	Sufentanil	1	0.03989	2.20863	0.31113	15.6786	0.36423
Product (drug)	Forlax	1	0.03989	2.20008	0.30992	15.6179	0.36535
Product (drug)	Albyl-e	1	0.03989	2.18387	0.30764	15.5028	0.36749
Product (drug)	Esidrex	1	0.03989	2.17273	0.30607	15.4237	0.36897
Product (drug)	Bayer aspirin	1	0.03989	2.14539	0.30222	15.2295	0.37266
Product (drug)	Aspirine	1	0.03989	2.14134	0.30165	15.2008	0.37322
Product (drug)	Levofloxacino	1	0.03989	2.12268	0.29902	15.0683	0.37578
Product (drug)	Modopar	1	0.03989	2.09463	0.29507	14.8692	0.37971
Product (drug)	Thioctic acid	1	0.03989	2.09463	0.29507	14.8692	0.37971
Product (drug)	Tekturna	1	0.03989	2.04746	0.28843	14.5342	0.3865
Product (drug)	Sinequan	1	0.03989	2.03402	0.28654	14.4388	0.38847
Product (drug)	Dibase	1	0.03989	2.00589	0.28258	14.239	0.39267
Product (drug)	Rasilez	1	0.03989	2.00118	0.28191	14.2056	0.39339
Product (drug)	Combigan	1	0.03989	1.98893	0.28019	14.1186	0.39525
Product (drug)	Azopt	1	0.03989	1.98141	0.27913	14.0652	0.3964
Product (drug)	Loxen	1	0.03989	1.96882	0.27736	13.9758	0.39835
Product (drug)	Sandimmun neoral	1	0.03989	1.95977	0.27608	13.9115	0.39976
Product (drug)	Mupirocin	1	0.03989	1.95415	0.27529	13.8716	0.40064
Product (drug)	Dexamethason	1	0.03989	1.95359	0.27521	13.8677	0.40073
Product (drug)	Xylocaine	1	0.03989	1.95359	0.27521	13.8677	0.40073
Product (drug)	Polyethylene glycol	1	0.03989	1.94579	0.27411	13.8122	0.40196
Product (drug)	Systane	1	0.03989	1.93859	0.2731	13.7612	0.4031
Product (drug)	Dabigatran	1	0.03989	1.92818	0.27163	13.6872	0.40476
Product (drug)	Simethicone	1	0.03989	1.91949	0.27041	13.6255	0.40615
Product (drug)	Ticagrelor	1	0.03989	1.89653	0.26717	13.4625	0.40989
Product (drug)	Marijuana	1	0.03989	1.8897	0.26621	13.414	0.41101
Product (drug)	Hydrochloorthiazide	1	0.03989	1.87103	0.26358	13.2814	0.41411
Product (drug)	Cytomel	1	0.03989	1.83084	0.25792	12.9961	0.42095
Product (drug)	Cranberry	1	0.03989	1.82985	0.25778	12.9891	0.42112
Product (drug)	Tardyferon	1	0.03989	1.79516	0.2529	12.7428	0.4272
Product (drug)	Bisoprolol hemifumarate	1	0.03989	1.77461	0.25	12.5968	0.43089
Product (drug)	Aspirin cardio	1	0.03989	1.75632	0.24743	12.467	0.43422
Product (drug)	Ibrutinib	1	0.03989	1.74732	0.24616	12.4031	0.43587
Product (drug)	Allegra-d	1	0.03989	1.74464	0.24578	12.384	0.43637
Product (drug)	Pursennid	1	0.03989	1.74107	0.24528	12.3587	0.43703
Product (drug)	Actrapid	1	0.03989	1.72915	0.2436	12.2741	0.43926
Product (drug)	Benicar hct	1	0.03989	1.69899	0.23935	12.0599	0.44498
Product (drug)	Clindamycin phosphate	1	0.03989	1.69561	0.23888	12.0359	0.44564
Product (drug)	Uloric	1	0.03989	1.67478	0.23594	11.888	0.44969
Product (drug)	KCl	1	0.03989	1.59114	0.22416	11.2942	0.46669
Product (drug)	Ipratropium	1	0.03989	1.58781	0.22369	11.2705	0.4674
Product (drug)	Fortecortin	1	0.03989	1.58448	0.22322	11.2469	0.4681
Product (drug)	Terbinafine	1	0.03989	1.56628	0.22066	11.1177	0.47199
Product (drug)	Anastrozole	1	0.03989	1.52974	0.21551	10.8582	0.47998
Product (drug)	Doxycycline hyclate	1	0.03989	1.52461	0.21479	10.8218	0.48112
Product (drug)	Mesalazine	1	0.03989	1.52461	0.21479	10.8218	0.48112
Product (drug)	Metamizole sodium	1	0.03989	1.4942	0.21051	10.6059	0.48801
Product (drug)	Seroplex	1	0.03989	1.49322	0.21037	10.599	0.48823
Product (drug)	Sildenafil citrate	1	0.03989	1.47417	0.20769	10.4637	0.49264
Product (drug)	Ferrous fumarate	1	0.03989	1.45778	0.20538	10.3474	0.4965
Product (drug)	Dipyridamole	1	0.03989	1.45591	0.20511	10.3341	0.49694
Product (drug)	Intron a	1	0.03989	1.45281	0.20468	10.3121	0.49768
Product (drug)	Lipanthyl	1	0.03989	1.41394	0.1992	10.0362	0.50709
Product (drug)	Acetaminophen w/oxycodone	1	0.03989	1.40375	0.19777	9.96383	0.50962
Product (drug)	Cough and cold preparations	1	0.03989	1.39771	0.19692	9.92092	0.51113
Product (drug)	Luvox	1	0.03989	1.36579	0.19242	9.69432	0.51923
Product (drug)	Cardizem cd	1	0.03989	1.36279	0.192	9.673	0.52001
Product (drug)	Pneumovax 23	1	0.03989	1.36252	0.19196	9.67107	0.52008
Product (drug)	Panodil	1	0.03989	1.35872	0.19142	9.64408	0.52106
Product (drug)	Insulin glargine	1	0.03989	1.3552	0.19093	9.61916	0.52198
Product (drug)	Zyloprim	1	0.03989	1.34744	0.18984	9.56402	0.52401
Product (drug)	Bleomycin	1	0.03989	1.33425	0.18798	9.47042	0.52749
Product (drug)	Bumex	1	0.03989	1.33113	0.18754	9.44822	0.52832
Product (drug)	Moxifloxacin	1	0.03989	1.32466	0.18663	9.40232	0.53004
Product (drug)	Monopril	1	0.03989	1.32363	0.18648	9.39502	0.53032
Product (drug)	Metoclopramida	1	0.03989	1.31369	0.18508	9.32441	0.533
Product (drug)	Atorvastatina	1	0.03989	1.29744	0.18279	9.20905	0.53743
Product (drug)	Fluoxetine hydrochloride	1	0.03989	1.29399	0.18231	9.18458	0.53838
Product (drug)	Cosopt	1	0.03989	1.28691	0.18131	9.1343	0.54034
Product (drug)	Lidoderm	1	0.03989	1.28279	0.18073	9.10507	0.54148
Product (drug)	Laroxyl	1	0.03989	1.28086	0.18046	9.09139	0.54202
Product (drug)	Beloc zok	1	0.03989	1.28014	0.18036	9.08627	0.54222
Product (drug)	Alvedon	1	0.03989	1.27416	0.17951	9.04381	0.5439
Product (drug)	Etoricoxib	1	0.03989	1.27013	0.17895	9.01516	0.54504
Product (drug)	Torvast	1	0.03989	1.26942	0.17885	9.01012	0.54524
Product (drug)	Minocycline	1	0.03989	1.26307	0.17795	8.96505	0.54703
Product (drug)	Deltacortene	1	0.03989	1.22384	0.17243	8.6866	0.55839
Product (drug)	Guaifenesin	1	0.03989	1.21166	0.17071	8.60014	0.562
Product (drug)	Normal saline	1	0.03989	1.20909	0.17035	8.58183	0.56277
Product (drug)	Influenza virus vaccine	1	0.03989	1.19072	0.16776	8.45142	0.56831
Product (drug)	Thiamine	1	0.03989	1.17939	0.16616	8.371	0.57178
Product (drug)	Fioricet	1	0.03989	1.17898	0.16611	8.3681	0.57191
Product (drug)	Betamethasone	1	0.03989	1.17269	0.16522	8.32348	0.57385
Product (drug)	Marevan	1	0.03989	1.17088	0.16497	8.31061	0.57441
Product (drug)	Amoxicilline	1	0.03989	1.16269	0.16381	8.2525	0.57697
Product (drug)	Furosemida	1	0.03989	1.15501	0.16273	8.19796	0.57938
Product (drug)	Simvastatina	1	0.03989	1.15423	0.16262	8.19241	0.57963
Product (drug)	Diphenhydramine Hcl	1	0.03989	1.13577	0.16002	8.06138	0.58551
Product (drug)	Cotrim	1	0.03989	1.11533	0.15714	7.91629	0.59214
Product (drug)	Levaxin	1	0.03989	1.09492	0.15426	7.77134	0.59891
Product (drug)	Torsemide	1	0.03989	1.08412	0.15274	7.69472	0.60254
Product (drug)	Zosyn	1	0.03989	1.07897	0.15202	7.65818	0.60428
Product (drug)	Tobramycin	1	0.03989	1.07659	0.15168	7.64125	0.6051
Product (drug)	Ranexa	1	0.03989	1.06134	0.14953	7.53299	0.61033
Product (drug)	Linzess	1	0.03989	1.05936	0.14926	7.51894	0.61102
Product (drug)	Torem	1	0.03989	1.05903	0.14921	7.51661	0.61113
Product (drug)	Furix	1	0.03989	1.0569	0.14891	7.50146	0.61187
Product (drug)	Apidra	1	0.03989	1.05591	0.14877	7.49449	0.61221
Product (drug)	Fexofenadine	1	0.03989	1.05152	0.14815	7.46327	0.61375
Product (drug)	Roxithromycin	1	0.03989	1.04427	0.14713	7.41183	0.61629
Product (drug)	Ibuprofeno	1	0.03989	1.03069	0.14522	7.31545	0.6211
Product (drug)	Vimpat	1	0.03989	0.99114	0.13964	7.03466	1
Product (drug)	Meclizine	1	0.03989	0.98855	0.13928	7.0163	1
Product (drug)	Levitra	1	0.03989	0.98669	0.13902	7.0031	1
Product (drug)	Dimenhydrinate	1	0.03989	0.95759	0.13492	6.79652	1
Product (drug)	Amiodarone hydrochloride	1	0.03989	0.95411	0.13443	6.77179	1
Product (drug)	Buscopan	1	0.03989	0.94682	0.1334	6.72006	1
Product (drug)	Metamizol	1	0.03989	0.94289	0.13285	6.69217	1
Product (drug)	K-dur	1	0.03989	0.93359	0.13154	6.62619	1
Product (drug)	Diovan hct	1	0.03989	0.93143	0.13123	6.6108	1
Product (drug)	Rabeprazole	1	0.03989	0.92737	0.13066	6.58202	1
Product (drug)	Cortisone	1	0.03989	0.9241	0.1302	6.55882	1
Product (drug)	Dapsone	1	0.03989	0.9236	0.13013	6.55527	1
Product (drug)	Nortriptyline	1	0.03989	0.92161	0.12985	6.54109	1
Product (drug)	Methylphenidate	1	0.03989	0.9185	0.12941	6.51905	1
Product (drug)	Arixtra	1	0.03989	0.91764	0.12929	6.51291	1
Product (drug)	Xyzal	1	0.03989	0.91616	0.12908	6.50241	1
Product (drug)	Epinephrine	1	0.03989	0.91591	0.12905	6.50066	1
Product (drug)	Xopenex	1	0.03989	0.90389	0.12735	6.41533	1
Product (drug)	Carafate	1	0.03989	0.90162	0.12703	6.39921	1
Product (drug)	Coenzyme Q10	1	0.03989	0.8944	0.12602	6.348	1
Product (drug)	Calcium gluconate	1	0.03989	0.89008	0.12541	6.31733	1
Product (drug)	Multaq	1	0.03989	0.85611	0.12062	6.07616	1
Product (drug)	Bricanyl	1	0.03989	0.85514	0.12049	6.0693	1
Product (drug)	Dilatrend	1	0.03989	0.85162	0.11999	6.04428	1
Product (drug)	Amlodipin	1	0.03989	0.84844	0.11954	6.02171	1
Product (drug)	Acetylcysteine	1	0.03989	0.84591	0.11919	6.00378	1
Product (drug)	Alendronate	1	0.03989	0.83391	0.11749	5.91858	1
Product (drug)	Metformina	1	0.03989	0.82096	0.11567	5.82664	1
Product (drug)	Olmetec	1	0.03989	0.79252	0.11166	5.62479	1
Product (drug)	Lumigan	1	0.03989	0.78885	0.11115	5.59875	1
Product (drug)	Metoclopramide hydrochloride	1	0.03989	0.77513	0.10921	5.50136	1
Product (drug)	Tylenol extra strength	1	0.03989	0.77504	0.1092	5.50073	1
Product (drug)	Thyroxine	1	0.03989	0.76988	0.10847	5.46408	1
Product (drug)	Renitec	1	0.03989	0.76979	0.10846	5.46346	1
Product (drug)	Lomotil	1	0.03989	0.76962	0.10844	5.46223	1
Product (drug)	Clamoxyl	1	0.03989	0.76771	0.10817	5.4487	1
Product (drug)	Salazopyrin	1	0.03989	0.76052	0.10716	5.39764	1
Product (drug)	Zoledronic acid	1	0.03989	0.75622	0.10655	5.3671	1
Product (drug)	Amitriptyline hydrochloride	1	0.03989	0.75404	0.10624	5.35167	1
Product (drug)	Docusate	1	0.03989	0.74287	0.10467	5.27236	1
Product (drug)	Marcumar	1	0.03989	0.74214	0.10457	5.26719	1
Product (drug)	Cyclosporine	1	0.03989	0.73328	0.10332	5.20431	1
Product (drug)	Euthyrox	1	0.03989	0.72133	0.10163	5.11951	1
Product (drug)	Mopral	1	0.03989	0.71125	0.10021	5.04793	1
Product (drug)	Hyzaar	1	0.03989	0.70123	0.0988	4.9768	1
Product (drug)	Sumatriptan	1	0.03989	0.69345	0.09771	4.92162	1
Product (drug)	Citalopram hydrobromide	1	0.03989	0.69177	0.09747	4.90963	1
Product (drug)	Estrace	1	0.03989	0.68981	0.09719	4.89572	1
Product (drug)	Accupril	1	0.03989	0.67807	0.09554	4.81246	1
Product (drug)	Keflex	1	0.03989	0.64073	0.09028	4.54741	1
Product (drug)	Myrbetriq	1	0.03989	0.63329	0.08923	4.49461	1
Product (drug)	Cipralex	1	0.03989	0.62152	0.08757	4.41102	1
Product (drug)	Hydralazine	1	0.03989	0.61624	0.08683	4.37354	1
Product (drug)	Isoptin	1	0.03989	0.61363	0.08646	4.35504	1
Product (drug)	Tamoxifen	1	0.03989	0.61039	0.086	4.33203	1
Product (drug)	Ergocalciferol	1	0.03989	0.59143	0.08333	4.19749	1
Product (drug)	Indomethacin	1	0.03989	0.5756	0.0811	4.08515	1
Product (drug)	Nicotine	1	0.03989	0.57294	0.08073	4.06626	1
Product (drug)	Vitamin b6	1	0.03989	0.57256	0.08067	4.06353	1
Product (drug)	Primperan	1	0.03989	0.55753	0.07856	3.95686	1
Product (drug)	Neupogen	1	0.03989	0.55657	0.07842	3.95008	1
Product (drug)	Trimethoprim	1	0.03989	0.54	0.07609	3.83243	1
Product (drug)	Budesonide	1	0.03989	0.53898	0.07594	3.82516	1
Product (drug)	Cephalexin	1	0.03989	0.53517	0.07541	3.79814	1
Product (drug)	Co-codamol	1	0.03989	0.53475	0.07535	3.79516	1
Product (drug)	Imdur	1	0.03989	0.52422	0.07386	3.72045	1
Product (drug)	Prednisolon	1	0.03989	0.5164	0.07276	3.66494	1
Product (drug)	Concerta	1	0.03989	0.5082	0.07161	3.60674	1
Product (drug)	Gleevec	1	0.03989	0.50729	0.07148	3.6003	1
Product (drug)	Cardura	1	0.03989	0.50684	0.07142	3.59709	1
Product (drug)	Humulin r	1	0.03989	0.50665	0.07139	3.59575	1
Product (drug)	Arimidex	1	0.03989	0.48987	0.06902	3.47665	0.72932
Product (drug)	Oxycodone hydrochloride	1	0.03989	0.48232	0.06796	3.42303	0.72956
Product (drug)	Efexor	1	0.03989	0.48181	0.06789	3.4194	0.72958
Product (drug)	Tricor	1	0.03989	0.47645	0.06713	3.3814	0.72984
Product (drug)	Aciclovir	1	0.03989	0.46705	0.06581	3.31469	0.73049
Product (drug)	Bendrofluazide	1	0.03989	0.46388	0.06536	3.29213	0.73076
Product (drug)	Glucotrol	1	0.03989	0.45411	0.06399	3.22284	0.73178
Product (drug)	Serevent	1	0.03989	0.45263	0.06378	3.21235	0.73196
Product (drug)	Septrin	1	0.03989	0.44844	0.06319	3.18256	0.73251
Product (drug)	Vytorin	1	0.03989	0.44838	0.06318	3.18214	0.73252
Product (drug)	Ventolin hfa	1	0.03989	0.44414	0.06258	3.15208	0.73313
Product (drug)	Altace	1	0.03989	0.4335	0.06108	3.07652	0.73493
Product (drug)	Novorapid	1	0.03989	0.43207	0.06088	3.06638	0.7352
Product (drug)	Phenobarbital	1	0.03989	0.42626	0.06006	3.02516	0.73638
Product (drug)	Amlodipine besylate	1	0.03989	0.4224	0.05952	2.9978	0.73724
Product (drug)	Lucentis	1	0.03989	0.41698	0.05875	2.9593	0.73853
Product (drug)	Lunesta	1	0.03989	0.41394	0.05833	2.93773	0.73931
Product (drug)	Isosorbide mononitrate	1	0.03989	0.408	0.05749	2.89554	0.52927
Product (drug)	Dyazide	1	0.03989	0.39984	0.05634	2.83763	0.52949
Product (drug)	Diflucan	1	0.03989	0.38976	0.05492	2.76609	0.53039
Product (drug)	Flovent	1	0.03989	0.38498	0.05425	2.7322	0.53108
Product (drug)	Oxygen	1	0.03989	0.38077	0.05365	2.70229	0.53184
Product (drug)	Rivotril	1	0.03989	0.37802	0.05327	2.68281	0.53241
Product (drug)	Clarithromycin	1	0.03989	0.37642	0.05304	2.67141	0.53277
Product (drug)	Mycophenolate mofetil	1	0.03989	0.37565	0.05293	2.66596	0.53295
Product (drug)	Androgel	1	0.03989	0.36523	0.05146	2.59198	0.53591
Product (drug)	Micardis	1	0.03989	0.36046	0.05079	2.55813	0.5376
Product (drug)	Tamsulosin	1	0.03989	0.35466	0.04997	2.51701	0.53995
Product (drug)	Pristiq	1	0.03989	0.35398	0.04988	2.51218	0.54025
Product (drug)	Atacand	1	0.03989	0.35356	0.04982	2.50918	0.54044
Product (drug)	Sinemet	1	0.03989	0.35347	0.04981	2.50853	0.54048
Product (drug)	Evista	1	0.03989	0.34873	0.04914	2.47491	0.54271
Product (drug)	Lovastatin	1	0.03989	0.34433	0.04852	2.44366	0.38251
Product (drug)	Gentamicin	1	0.03989	0.34363	0.04842	2.43873	0.38253
Product (drug)	Aricept	1	0.03989	0.33922	0.0478	2.40743	0.38281
Product (drug)	Seretide	1	0.03989	0.33603	0.04735	2.38477	0.38316
Product (drug)	Naprosyn	1	0.03989	0.33402	0.04707	2.37051	0.38345
Product (drug)	Hydroxyzine	1	0.03989	0.3334	0.04698	2.36611	0.38355
Product (drug)	Atrovent	1	0.03989	0.32571	0.04589	2.31151	0.38525
Product (drug)	Haldol	1	0.03989	0.31369	0.0442	2.22621	0.3897
Product (drug)	Iomeron	1	0.03989	0.31235	0.04401	2.21673	0.39034
Product (drug)	Tagamet	1	0.03989	0.30984	0.04366	2.1989	0.39163
Product (drug)	Zyloric	1	0.03989	0.30883	0.04352	2.19172	0.39218
Product (drug)	Zithromax	1	0.03989	0.30823	0.04343	2.18746	0.39251
Product (drug)	Vincristine	1	0.03989	0.30563	0.04307	2.16903	0.39404
Product (drug)	Haloperidol	1	0.03989	0.30464	0.04293	2.16195	0.39465
Product (drug)	Rituxan	1	0.03989	0.30455	0.04291	2.16137	0.39471
Product (drug)	Diphenhydramine	1	0.03989	0.30009	0.04228	2.12969	0.27539
Product (drug)	Xolair	1	0.03989	0.29405	0.04143	2.0868	0.27595
Product (drug)	Captopril	1	0.03989	0.27937	0.03937	1.98265	0.28042
Product (drug)	Adcirca	1	0.03989	0.26889	0.03789	1.90828	0.28674
Product (drug)	Prograf	1	0.03989	0.26673	0.03758	1.8929	0.19762
Product (drug)	Rituximab	1	0.03989	0.26335	0.03711	1.86892	0.19788
Product (drug)	Omnipaque	1	0.03989	0.25144	0.03543	1.78442	0.20119
Product (drug)	Adalat	1	0.03989	0.25077	0.03534	1.77969	0.20149
Product (drug)	Zetia	1	0.03989	0.24451	0.03445	1.73521	0.20507
Product (drug)	Taxol	1	0.03989	0.24383	0.03436	1.73043	0.20553
Product (drug)	Isoniazid	1	0.03989	0.24379	0.03435	1.73012	0.20556
Product (drug)	Lanoxin	1	0.03989	0.23529	0.03315	1.66981	0.14195
Product (drug)	Oxaliplatin	1	0.03989	0.22784	0.0321	1.61691	0.14425
Product (drug)	Carbamazepine	1	0.03989	0.22226	0.03132	1.57733	0.14727
Product (drug)	Provera	1	0.03989	0.22212	0.0313	1.57635	0.14737
Product (drug)	Dilantin	1	0.03989	0.22153	0.03122	1.57215	0.14776
Product (drug)	Phenytoin	1	0.03989	0.22061	0.03109	1.56564	0.14841
Product (drug)	Diltiazem	1	0.03989	0.20917	0.02947	1.48442	0.10286
Product (drug)	Topamax	1	0.03989	0.20723	0.0292	1.47065	0.10368
Product (drug)	Clindamycin	1	0.03989	0.20701	0.02917	1.46914	0.10378
Product (drug)	Trazodone	1	0.03989	0.19027	0.02681	1.35032	0.07439
Product (drug)	Risperidone	1	0.03989	0.18644	0.02627	1.3231	0.05112
Product (drug)	Niaspan	1	0.03989	0.16418	0.02314	1.16516	0.03801
Product (drug)	Otezla	1	0.03989	0.16346	0.02303	1.16005	0.0383
Product (drug)	Depakote	1	0.03989	0.1614	0.02274	1.14544	0.02573
Product (drug)	Viagra	1	0.03989	0.15983	0.02252	1.13427	0.02583
Product (drug)	Avastin	1	0.03989	0.14691	0.0207	1.04259	0.01875
Product (drug)	Amitriptyline	1	0.03989	0.13084	0.01844	0.92853	0.0095
Product (drug)	Abilify	1	0.03989	0.12696	0.01789	0.90097	0.00648
Product (drug)	Ceftriaxone	1	0.03989	0.1231	0.01735	0.87359	0.00452
Product (drug)	Seroquel xr	1	0.03989	0.12159	0.01713	0.86287	0.00454
Product (drug)	Fosamax	1	0.03989	0.11521	0.01623	0.8176	0.00323
Product (drug)	Paxil	1	0.03989	0.11456	0.01614	0.81301	0.00326
Product (drug)	Chantix	1	0.03989	0.10836	0.01527	0.76898	0.00237
Product (drug)	Influenza vaccine	1	0.03989	0.09644	0.01359	0.6844	0.00082
Product (drug)	Digoxin	1	0.03989	0.08123	0.01145	0.57645	0.00014
Product (drug)	Humira	1	0.03989	0.01809	0.00255	0.12834	0
Reaction (MedDRA level 4 name)	Malignant neoplasm progression	453	18.0694	101.648	93.4481	110.567	0
Reaction (MedDRA level 4 name)	Fatigue	248	9.8923	3.80007	3.3765	4.27678	0
Reaction (MedDRA level 4 name)	Death	176	7.02034	3.55754	3.08505	4.10238	0
Reaction (MedDRA level 4 name)	Diarrhoea	129	5.14559	1.77715	1.50218	2.10245	0
Reaction (MedDRA level 4 name)	Nausea	117	4.66693	0.86347	0.72344	1.03059	0.11155
Reaction (MedDRA level 4 name)	Rash	108	4.30794	0.91596	0.76163	1.10155	0.37016
Reaction (MedDRA level 4 name)	Pruritus	101	4.02872	1.00241	0.82806	1.21346	0.95944
Reaction (MedDRA level 4 name)	Dyspnoea	85	3.39051	1.17187	0.95087	1.44422	0.13625
Reaction (MedDRA level 4 name)	Pyrexia	85	3.39051	1.02239	0.82958	1.26	0.82335
Reaction (MedDRA level 4 name)	Vitiligo	84	3.35062	373.835	301.175	464.024	0
Reaction (MedDRA level 4 name)	Asthenia	82	3.27084	1.9099	1.54364	2.36306	0
Reaction (MedDRA level 4 name)	Arthralgia	81	3.23095	2.17647	1.75671	2.69655	0
Reaction (MedDRA level 4 name)	Hypothyroidism	74	2.95174	30.3516	24.2369	38.0089	0
Reaction (MedDRA level 4 name)	Adverse event	74	2.95174	12.2776	9.80713	15.3703	0
Reaction (MedDRA level 4 name)	Decreased appetite	70	2.79218	2.70537	2.14732	3.40845	0
Reaction (MedDRA level 4 name)	Pneumonitis	68	2.71241	37.1406	29.3595	46.9839	0
Reaction (MedDRA level 4 name)	Vomiting	66	2.63263	0.72862	0.57426	0.92448	0.00736
Reaction (MedDRA level 4 name)	Headache	66	2.63263	0.72247	0.56941	0.91667	0.00553
Reaction (MedDRA level 4 name)	Colitis	60	2.3933	22.1197	17.2199	28.4138	0
Reaction (MedDRA level 4 name)	Drug ineffective	55	2.19386	0.62718	0.48292	0.81454	0.00021
Reaction (MedDRA level 4 name)	Weight decreased	52	2.07419	2.58389	1.97442	3.38149	0
Reaction (MedDRA level 4 name)	Pain	52	2.07419	0.93224	0.71237	1.21996	0.68422
Reaction (MedDRA level 4 name)	Cough	48	1.91464	1.4363	1.0853	1.9008	0.01452
Reaction (MedDRA level 4 name)	Anaemia	47	1.87475	2.1839	1.6452	2.89898	0
Reaction (MedDRA level 4 name)	Constipation	44	1.75509	1.94723	1.45279	2.60993	5e-05
Reaction (MedDRA level 4 name)	Myalgia	43	1.7152	1.40773	1.04668	1.89332	0.02844
Reaction (MedDRA level 4 name)	Abdominal pain	40	1.59553	0.98554	0.72469	1.34028	1
Reaction (MedDRA level 4 name)	Hyperthyroidism	38	1.51576	23.9406	17.4524	32.8409	0
Reaction (MedDRA level 4 name)	Acute kidney injury	36	1.43598	2.81828	2.03754	3.89816	0
Reaction (MedDRA level 4 name)	Metastatic malignant melanoma	32	1.27643	256.981	180.952	364.956	0
Reaction (MedDRA level 4 name)	Toxicity to various agents	30	1.19665	3.64283	2.55223	5.19945	0
Reaction (MedDRA level 4 name)	Muscular weakness	30	1.19665	2.50479	1.75495	3.57501	1e-05
Reaction (MedDRA level 4 name)	Malaise	30	1.19665	0.70108	0.49123	1.00058	0.05318
Reaction (MedDRA level 4 name)	Disease progression	29	1.15676	5.01835	3.49424	7.20725	0
Reaction (MedDRA level 4 name)	Weight increased	29	1.15676	1.40181	0.97617	2.01306	0.07586
Reaction (MedDRA level 4 name)	Rash maculo-papular	28	1.11687	1.11676	0.77265	1.61413	0.54584
Reaction (MedDRA level 4 name)	Chills	28	1.11687	0.97301	0.6732	1.40635	1
Reaction (MedDRA level 4 name)	Pain in extremity	28	1.11687	0.9635	0.66662	1.3926	0.9257
Reaction (MedDRA level 4 name)	Adrenal insufficiency	27	1.07698	47.4696	32.577	69.1703	0
Reaction (MedDRA level 4 name)	Hyponatraemia	27	1.07698	3.91808	2.69211	5.70233	0
Reaction (MedDRA level 4 name)	Back pain	27	1.07698	1.23406	0.84799	1.7959	0.28087
Reaction (MedDRA level 4 name)	Dizziness	27	1.07698	0.30255	0.2079	0.44028	0
Reaction (MedDRA level 4 name)	Hypophysitis	26	1.0371	308.831	208.878	456.613	0
Reaction (MedDRA level 4 name)	General physical health deterioration	26	1.0371	5.05011	3.44484	7.40342	0
Reaction (MedDRA level 4 name)	Uveitis	25	0.99721	35.2244	23.8237	52.0808	0
Reaction (MedDRA level 4 name)	Anxiety	24	0.95732	0.88938	0.59725	1.32439	0.62881
Reaction (MedDRA level 4 name)	Autoimmune hepatitis	23	0.91743	60.2902	40.0669	90.7211	0
Reaction (MedDRA level 4 name)	Pemphigoid	23	0.91743	53.5387	35.5872	80.5455	0
Reaction (MedDRA level 4 name)	Alanine aminotransferase increased	23	0.91743	2.57906	1.71693	3.8741	6e-05
Reaction (MedDRA level 4 name)	Gait disturbance	23	0.91743	1.4336	0.95441	2.15339	0.10089
Reaction (MedDRA level 4 name)	Aspartate aminotransferase increased	22	0.87754	3.00619	1.98287	4.55762	1e-05
Reaction (MedDRA level 4 name)	Peripheral swelling	22	0.87754	2.55153	1.683	3.86827	9e-05
Reaction (MedDRA level 4 name)	Dry mouth	22	0.87754	1.56146	1.02998	2.36719	0.04348
Reaction (MedDRA level 4 name)	Chest pain	22	0.87754	0.86483	0.57048	1.31107	0.55052
Reaction (MedDRA level 4 name)	Dehydration	21	0.83765	1.89794	1.23961	2.90589	0.00601
Reaction (MedDRA level 4 name)	Erythema	21	0.83765	0.6778	0.44271	1.03772	0.0705
Reaction (MedDRA level 4 name)	Hepatitis	20	0.79777	2.89667	1.87189	4.48246	4e-05
Reaction (MedDRA level 4 name)	Psoriasis	20	0.79777	2.53449	1.63787	3.92196	0.00021
Reaction (MedDRA level 4 name)	Confusional state	20	0.79777	1.02847	0.66466	1.59141	0.82014
Reaction (MedDRA level 4 name)	Somnolence	20	0.79777	0.68062	0.43986	1.05315	0.09364
Reaction (MedDRA level 4 name)	Lipase increased	19	0.75788	22.3003	14.238	34.9279	0
Reaction (MedDRA level 4 name)	Pleural effusion	19	0.75788	4.28609	2.73816	6.70909	0
Reaction (MedDRA level 4 name)	Arthritis	19	0.75788	2.75905	1.7627	4.31857	0.0001
Reaction (MedDRA level 4 name)	Hepatic enzyme increased	19	0.75788	2.39322	1.529	3.74592	0.00093
Reaction (MedDRA level 4 name)	Inappropriate schedule of drug administration	19	0.75788	1.93657	1.23727	3.03111	0.00904
Reaction (MedDRA level 4 name)	Feeling abnormal	19	0.75788	1.03546	0.66157	1.62064	0.81458
Reaction (MedDRA level 4 name)	Hyperglycaemia	18	0.71799	3.20296	2.02112	5.07588	2e-05
Reaction (MedDRA level 4 name)	Blood glucose increased	18	0.71799	1.10271	0.69588	1.74738	0.61906
Reaction (MedDRA level 4 name)	Off label use	18	0.71799	0.78439	0.495	1.24295	0.34502
Reaction (MedDRA level 4 name)	Thyroiditis	17	0.6781	81.4523	50.5732	131.186	0
Reaction (MedDRA level 4 name)	Type 1 diabetes mellitus	17	0.6781	34.9011	21.705	56.1201	0
Reaction (MedDRA level 4 name)	Dyspnoea exertional	17	0.6781	8.82359	5.4924	14.1752	0
Reaction (MedDRA level 4 name)	Pulmonary embolism	17	0.6781	1.71146	1.06559	2.74879	0.03611
Reaction (MedDRA level 4 name)	Insomnia	17	0.6781	0.54397	0.3387	0.87364	0.00866
Reaction (MedDRA level 4 name)	Interstitial lung disease	16	0.63821	4.61302	2.83001	7.51936	0
Reaction (MedDRA level 4 name)	Pancreatitis	16	0.63821	2.59432	1.59169	4.22852	0.00067
Reaction (MedDRA level 4 name)	Diabetes mellitus	16	0.63821	2.34922	1.44133	3.829	0.00291
Reaction (MedDRA level 4 name)	Sepsis	16	0.63821	2.01695	1.23748	3.28738	0.01072
Reaction (MedDRA level 4 name)	Urinary tract infection	16	0.63821	1.50944	0.92612	2.46016	0.11957
Reaction (MedDRA level 4 name)	Hypotension	16	0.63821	0.60535	0.37143	0.98661	0.03948
Reaction (MedDRA level 4 name)	Autoimmune colitis	15	0.59832	565.031	334.192	955.319	0
Reaction (MedDRA level 4 name)	Metastases to central nervous system	15	0.59832	25.5293	15.3994	42.323	0
Reaction (MedDRA level 4 name)	Dry skin	15	0.59832	2.96746	1.79148	4.91539	0.00025
Reaction (MedDRA level 4 name)	Lymphadenopathy	15	0.59832	2.53817	1.53234	4.20423	0.00119
Reaction (MedDRA level 4 name)	Visual impairment	15	0.59832	1.01809	0.61468	1.68628	0.89567
Reaction (MedDRA level 4 name)	Diabetic ketoacidosis	14	0.55844	9.40697	5.57739	15.866	0
Reaction (MedDRA level 4 name)	Therapy non-responder	14	0.55844	5.21541	3.09272	8.79503	0
Reaction (MedDRA level 4 name)	Lung disorder	14	0.55844	5.128	3.04089	8.64758	0
Reaction (MedDRA level 4 name)	Eczema	14	0.55844	3.71425	2.20266	6.26317	4e-05
Reaction (MedDRA level 4 name)	Neuropathy peripheral	14	0.55844	1.58915	0.94249	2.6795	0.08842
Reaction (MedDRA level 4 name)	Dysphagia	14	0.55844	1.46836	0.87086	2.47582	0.14272
Reaction (MedDRA level 4 name)	Thrombocytopenia	14	0.55844	0.76485	0.45363	1.28959	0.40932
Reaction (MedDRA level 4 name)	Seizure	14	0.55844	0.60399	0.35823	1.01836	0.05918
Reaction (MedDRA level 4 name)	Hepatocellular injury	13	0.51855	4.93181	2.86714	8.48328	0
Reaction (MedDRA level 4 name)	Rash generalised	13	0.51855	2.32344	1.35089	3.99616	0.00506
Reaction (MedDRA level 4 name)	Product use issue	13	0.51855	1.49375	0.86852	2.56907	0.16883
Reaction (MedDRA level 4 name)	Renal failure	13	0.51855	1.46122	0.8496	2.51311	0.17468
Reaction (MedDRA level 4 name)	Pneumonia	13	0.51855	0.57307	0.33322	0.98558	0.04385
Reaction (MedDRA level 4 name)	Oedema peripheral	13	0.51855	0.5718	0.33248	0.98339	0.04403
Reaction (MedDRA level 4 name)	Depression	13	0.51855	0.52067	0.30275	0.89546	0.01173
Reaction (MedDRA level 4 name)	Malignant melanoma	12	0.47866	13.8625	7.8787	24.3909	0
Reaction (MedDRA level 4 name)	Platelet count decreased	12	0.47866	1.61705	0.91951	2.84374	0.0958
Reaction (MedDRA level 4 name)	Influenza like illness	12	0.47866	1.06371	0.60488	1.87059	0.76459
Reaction (MedDRA level 4 name)	Abdominal pain upper	12	0.47866	0.64336	0.36585	1.13137	0.13076
Reaction (MedDRA level 4 name)	Therapy partial responder	11	0.43877	127.766	70.4575	231.686	0
Reaction (MedDRA level 4 name)	Transaminases increased	11	0.43877	4.45332	2.46895	8.0326	5e-05
Reaction (MedDRA level 4 name)	Blood bilirubin increased	11	0.43877	3.95874	2.1948	7.14036	0.00015
Reaction (MedDRA level 4 name)	Blood creatinine increased	11	0.43877	2.07012	1.14781	3.73356	0.02511
Reaction (MedDRA level 4 name)	Hypokalaemia	11	0.43877	1.80415	1.00035	3.25382	0.06244
Reaction (MedDRA level 4 name)	Paraesthesia	11	0.43877	0.43033	0.23862	0.77606	0.00192
Reaction (MedDRA level 4 name)	Thyroid disorder	10	0.39888	9.45636	5.09209	17.5611	0
Reaction (MedDRA level 4 name)	Hepatotoxicity	10	0.39888	7.73283	4.16432	14.3593	0
Reaction (MedDRA level 4 name)	Tubulointerstitial nephritis	10	0.39888	7.69878	4.14599	14.296	0
Reaction (MedDRA level 4 name)	Rhabdomyolysis	10	0.39888	2.21099	1.19097	4.10461	0.01754
Reaction (MedDRA level 4 name)	Cellulitis	10	0.39888	1.69258	0.91175	3.14212	0.09619
Reaction (MedDRA level 4 name)	Stomatitis	10	0.39888	1.57719	0.84959	2.9279	0.15727
Reaction (MedDRA level 4 name)	Musculoskeletal pain	10	0.39888	1.51394	0.81553	2.81048	0.17119
Reaction (MedDRA level 4 name)	Rash pruritic	10	0.39888	1.17996	0.63563	2.19044	0.60205
Reaction (MedDRA level 4 name)	Neutropenia	10	0.39888	0.69048	0.37196	1.28176	0.29037
Reaction (MedDRA level 4 name)	Abdominal discomfort	10	0.39888	0.68265	0.36774	1.26722	0.29175
Reaction (MedDRA level 4 name)	Drug dose omission	10	0.39888	0.51961	0.27991	0.96456	0.02936
Reaction (MedDRA level 4 name)	Fall	10	0.39888	0.47791	0.25745	0.88715	0.01492
Reaction (MedDRA level 4 name)	Myositis	9	0.35899	8.91247	4.64069	17.1164	0
Reaction (MedDRA level 4 name)	Inflammation	9	0.35899	3.03624	1.5814	5.82946	0.0035
Reaction (MedDRA level 4 name)	Neoplasm malignant	9	0.35899	2.85287	1.48591	5.47735	0.0052
Reaction (MedDRA level 4 name)	Blood alkaline phosphatase increased	9	0.35899	2.55177	1.3291	4.89918	0.01029
Reaction (MedDRA level 4 name)	Pruritus generalised	9	0.35899	2.08907	1.08813	4.01076	0.04531
Reaction (MedDRA level 4 name)	Cerebral haemorrhage	9	0.35899	2.04978	1.06767	3.93532	0.04762
Reaction (MedDRA level 4 name)	Skin discolouration	9	0.35899	1.72347	0.89771	3.30878	0.1168
Reaction (MedDRA level 4 name)	Herpes zoster	9	0.35899	1.66037	0.86485	3.18764	0.12709
Reaction (MedDRA level 4 name)	Sinusitis	9	0.35899	1.26195	0.65733	2.42269	0.44899
Reaction (MedDRA level 4 name)	Atrial fibrillation	9	0.35899	1.24888	0.65053	2.39759	0.45262
Reaction (MedDRA level 4 name)	Balance disorder	9	0.35899	1.24359	0.64777	2.38743	0.4542
Reaction (MedDRA level 4 name)	Tumour pseudoprogression	8	0.31911	1010.08	481.205	2120.22	0
Reaction (MedDRA level 4 name)	Iridocyclitis	8	0.31911	62.7667	31.3239	125.772	0
Reaction (MedDRA level 4 name)	Colitis microscopic	8	0.31911	36.4845	18.2319	73.0102	0
Reaction (MedDRA level 4 name)	Myasthenia gravis	8	0.31911	36.3144	18.1471	72.6693	0
Reaction (MedDRA level 4 name)	Lichenoid keratosis	8	0.31911	18.8735	9.43984	37.7345	0
Reaction (MedDRA level 4 name)	Nephritis	8	0.31911	16.2383	8.12289	32.4615	0
Reaction (MedDRA level 4 name)	Amylase increased	8	0.31911	8.31088	4.15904	16.6074	1e-05
Reaction (MedDRA level 4 name)	Lymphocyte count decreased	8	0.31911	7.75438	3.88066	15.4949	1e-05
Reaction (MedDRA level 4 name)	Guillain-Barre syndrome	8	0.31911	6.92714	3.46682	13.8413	3e-05
Reaction (MedDRA level 4 name)	Cholestasis	8	0.31911	6.67698	3.34166	13.3413	4e-05
Reaction (MedDRA level 4 name)	Blood potassium decreased	8	0.31911	3.54921	1.77657	7.09056	0.00228
Reaction (MedDRA level 4 name)	Mucosal inflammation	8	0.31911	3.42572	1.71477	6.8438	0.00282
Reaction (MedDRA level 4 name)	Eosinophilia	8	0.31911	2.8149	1.40906	5.62335	0.0088
Reaction (MedDRA level 4 name)	Blood creatine phosphokinase increased	8	0.31911	1.59968	0.80081	3.1955	0.17353
Reaction (MedDRA level 4 name)	Dysphonia	8	0.31911	1.37766	0.68967	2.75196	0.30065
Reaction (MedDRA level 4 name)	Lethargy	8	0.31911	1.19583	0.59865	2.38873	0.55794
Reaction (MedDRA level 4 name)	Sleep disorder	8	0.31911	1.17426	0.58785	2.34563	0.56375
Reaction (MedDRA level 4 name)	Joint swelling	8	0.31911	1.16143	0.58143	2.32001	0.56765
Reaction (MedDRA level 4 name)	Oropharyngeal pain	8	0.31911	0.99417	0.4977	1.98588	1
Reaction (MedDRA level 4 name)	White blood cell count decreased	8	0.31911	0.93154	0.46635	1.86076	1
Reaction (MedDRA level 4 name)	Vision blurred	8	0.31911	0.61377	0.30727	1.22599	0.20842
Reaction (MedDRA level 4 name)	Tachycardia	8	0.31911	0.47493	0.23776	0.94865	0.0269
Reaction (MedDRA level 4 name)	Rash erythematous	8	0.31911	0.35846	0.17946	0.716	0.00089
Reaction (MedDRA level 4 name)	Hyperhidrosis	8	0.31911	0.33635	0.16839	0.67184	0.0004
Reaction (MedDRA level 4 name)	Tremor	8	0.31911	0.31317	0.15678	0.62553	9e-05
Reaction (MedDRA level 4 name)	Immune-mediated adverse reaction	7	0.27922	1136.34	510.995	2526.97	0
Reaction (MedDRA level 4 name)	Autoimmune hypothyroidism	7	0.27922	954.525	433.206	2103.2	0
Reaction (MedDRA level 4 name)	Melanoma recurrent	7	0.27922	454.536	211.701	975.919	0
Reaction (MedDRA level 4 name)	Systemic inflammatory response syndrome	7	0.27922	34.0173	16.2038	71.4139	0
Reaction (MedDRA level 4 name)	Autoimmune thyroiditis	7	0.27922	32.8241	15.6364	68.9045	0
Reaction (MedDRA level 4 name)	Organising pneumonia	7	0.27922	29.3881	14.0022	61.6801	0
Reaction (MedDRA level 4 name)	Brain oedema	7	0.27922	7.40631	3.53302	15.5259	6e-05
Reaction (MedDRA level 4 name)	Mass	7	0.27922	7.0842	3.37943	14.8504	8e-05
Reaction (MedDRA level 4 name)	Drug-induced liver injury	7	0.27922	5.70411	2.72128	11.9565	0.00029
Reaction (MedDRA level 4 name)	Blood lactate dehydrogenase increased	7	0.27922	4.60589	2.19748	9.6539	0.00099
Reaction (MedDRA level 4 name)	Skin lesion	7	0.27922	3.89189	1.8569	8.15705	0.00255
Reaction (MedDRA level 4 name)	Productive cough	7	0.27922	2.97434	1.41919	6.23363	0.01048
Reaction (MedDRA level 4 name)	Urinary retention	7	0.27922	1.79773	0.85783	3.76746	0.12006
Reaction (MedDRA level 4 name)	Wheezing	7	0.27922	1.74623	0.83326	3.65951	0.12953
Reaction (MedDRA level 4 name)	International normalised ratio increased	7	0.27922	1.53515	0.73254	3.21712	0.23454
Reaction (MedDRA level 4 name)	Respiratory failure	7	0.27922	1.48232	0.70734	3.1064	0.24904
Reaction (MedDRA level 4 name)	Therapeutic response unexpected	7	0.27922	1.4236	0.67932	2.98334	0.35719
Reaction (MedDRA level 4 name)	Cardiac arrest	7	0.27922	0.85863	0.40974	1.79932	0.86038
Reaction (MedDRA level 4 name)	Abdominal distension	7	0.27922	0.69774	0.33296	1.46215	0.42788
Reaction (MedDRA level 4 name)	Nasopharyngitis	7	0.27922	0.57144	0.2727	1.19747	0.15116
Reaction (MedDRA level 4 name)	Dyspepsia	7	0.27922	0.37966	0.18118	0.79559	0.00462
Reaction (MedDRA level 4 name)	Condition aggravated	7	0.27922	0.36884	0.17602	0.77291	0.00359
Reaction (MedDRA level 4 name)	Flushing	7	0.27922	0.32779	0.15643	0.68689	0.00066
Reaction (MedDRA level 4 name)	Chest discomfort	7	0.27922	0.30647	0.14625	0.64221	0.0002
Reaction (MedDRA level 4 name)	Urticaria	7	0.27922	0.09783	0.04669	0.20501	0
Reaction (MedDRA level 4 name)	Autoimmune uveitis	6	0.23933	1319.62	551.034	3160.23	0
Reaction (MedDRA level 4 name)	Lymphocytic hypophysitis	6	0.23933	568.17	247.275	1305.5	0
Reaction (MedDRA level 4 name)	Cortisol decreased	6	0.23933	62.1705	27.8555	138.758	0
Reaction (MedDRA level 4 name)	Sjogren's syndrome	6	0.23933	21.725	9.75696	48.3733	0
Reaction (MedDRA level 4 name)	Failure to thrive	6	0.23933	12.3032	5.52858	27.3794	1e-05
Reaction (MedDRA level 4 name)	Pulmonary mass	6	0.23933	9.41068	4.2295	20.9388	5e-05
Reaction (MedDRA level 4 name)	Myocarditis	6	0.23933	7.41494	3.33293	16.4964	0.0002
Reaction (MedDRA level 4 name)	Small intestinal obstruction	6	0.23933	7.09842	3.19072	15.7919	0.00025
Reaction (MedDRA level 4 name)	Eyelid ptosis	6	0.23933	7.08	3.18244	15.7509	0.00025
Reaction (MedDRA level 4 name)	Liver function test increased	6	0.23933	6.11209	2.74753	13.5968	0.00054
Reaction (MedDRA level 4 name)	Neoplasm	6	0.23933	5.7415	2.581	12.7721	0.00074
Reaction (MedDRA level 4 name)	Blood thyroid stimulating hormone increased	6	0.23933	5.25745	2.36347	11.695	0.00116
Reaction (MedDRA level 4 name)	Neoplasm progression	6	0.23933	4.89216	2.1993	10.8822	0.00167
Reaction (MedDRA level 4 name)	Haemolytic anaemia	6	0.23933	3.6831	1.65588	8.19218	0.00656
Reaction (MedDRA level 4 name)	Leukocytosis	6	0.23933	2.27571	1.02322	5.06136	0.0517
Reaction (MedDRA level 4 name)	Blindness	6	0.23933	2.20363	0.99081	4.90103	0.0585
Reaction (MedDRA level 4 name)	Feeling cold	6	0.23933	1.90892	0.85832	4.2455	0.14197
Reaction (MedDRA level 4 name)	Delirium	6	0.23933	1.89337	0.85133	4.21091	0.14374
Reaction (MedDRA level 4 name)	Lower respiratory tract infection	6	0.23933	1.86872	0.84024	4.15609	0.14675
Reaction (MedDRA level 4 name)	Gait inability	6	0.23933	1.63306	0.73429	3.63192	0.19141
Reaction (MedDRA level 4 name)	Dysarthria	6	0.23933	1.61852	0.72776	3.59959	0.19529
Reaction (MedDRA level 4 name)	Pulmonary oedema	6	0.23933	1.54034	0.6926	3.42568	0.29797
Reaction (MedDRA level 4 name)	Haematochezia	6	0.23933	1.50842	0.67825	3.35468	0.30431
Reaction (MedDRA level 4 name)	Gastritis	6	0.23933	1.27802	0.57466	2.84225	0.48316
Reaction (MedDRA level 4 name)	Skin exfoliation	6	0.23933	1.24918	0.5617	2.77811	0.49149
Reaction (MedDRA level 4 name)	Bone pain	6	0.23933	1.16734	0.5249	2.59608	0.65423
Reaction (MedDRA level 4 name)	Rhinorrhoea	6	0.23933	1.16558	0.52411	2.59216	0.65456
Reaction (MedDRA level 4 name)	Pancytopenia	6	0.23933	1.10974	0.499	2.46797	0.66728
Reaction (MedDRA level 4 name)	Blister	6	0.23933	1.07289	0.48243	2.38602	0.82998
Reaction (MedDRA level 4 name)	Bronchitis	6	0.23933	0.95027	0.4273	2.11331	1
Reaction (MedDRA level 4 name)	Influenza	6	0.23933	0.9226	0.41486	2.05178	1
Reaction (MedDRA level 4 name)	Flatulence	6	0.23933	0.90317	0.40612	2.00856	1
Reaction (MedDRA level 4 name)	Amnesia	6	0.23933	0.77017	0.34632	1.71276	0.71744
Reaction (MedDRA level 4 name)	Hepatic function abnormal	6	0.23933	0.63473	0.28542	1.41155	0.32725
Reaction (MedDRA level 4 name)	Dysgeusia	6	0.23933	0.53395	0.2401	1.18743	0.13358
Reaction (MedDRA level 4 name)	Gastrointestinal haemorrhage	6	0.23933	0.4952	0.22268	1.10124	0.08265
Reaction (MedDRA level 4 name)	Cerebrovascular accident	6	0.23933	0.43064	0.19365	0.95767	0.03026
Reaction (MedDRA level 4 name)	Hypoaesthesia	6	0.23933	0.32786	0.14743	0.72911	0.00144
Reaction (MedDRA level 4 name)	Hypertension	6	0.23933	0.28036	0.12607	0.62347	0.00019
Reaction (MedDRA level 4 name)	Fulminant type 1 diabetes mellitus	5	0.19944	321.605	131.263	787.958	0
Reaction (MedDRA level 4 name)	Skin toxicity	5	0.19944	17.811	7.41129	42.8036	1e-05
Reaction (MedDRA level 4 name)	Hepatic pain	5	0.19944	15.6881	6.52883	37.6967	2e-05
Reaction (MedDRA level 4 name)	Sarcoidosis	5	0.19944	14.8671	6.18748	35.7221	3e-05
Reaction (MedDRA level 4 name)	Polyarthritis	5	0.19944	14.7449	6.13668	35.4282	3e-05
Reaction (MedDRA level 4 name)	Autoimmune disorder	5	0.19944	12.3964	5.16005	29.781	6e-05
Reaction (MedDRA level 4 name)	Weight fluctuation	5	0.19944	10.9369	4.55293	26.2721	0.00011
Reaction (MedDRA level 4 name)	Brain neoplasm	5	0.19944	10.5054	4.37346	25.2351	0.00014
Reaction (MedDRA level 4 name)	Large intestine perforation	5	0.19944	9.95624	4.14497	23.915	0.00018
Reaction (MedDRA level 4 name)	Retinal detachment	5	0.19944	8.39453	3.49515	20.1617	0.00038
Reaction (MedDRA level 4 name)	Immune system disorder	5	0.19944	6.07993	2.53182	14.6004	0.00159
Reaction (MedDRA level 4 name)	Lymphopenia	5	0.19944	4.77454	1.98839	11.4646	0.00443
Reaction (MedDRA level 4 name)	Optic neuritis	5	0.19944	4.12066	1.71615	9.89413	0.00809
Reaction (MedDRA level 4 name)	Myopathy	5	0.19944	3.47363	1.44674	8.3402	0.01585
Reaction (MedDRA level 4 name)	Septic shock	5	0.19944	2.72831	1.13637	6.55036	0.03878
Reaction (MedDRA level 4 name)	C-reactive protein increased	5	0.19944	2.68935	1.12015	6.45681	0.0408
Reaction (MedDRA level 4 name)	Ascites	5	0.19944	2.6031	1.08423	6.2497	0.04575
Reaction (MedDRA level 4 name)	Mental status changes	5	0.19944	2.13357	0.88869	5.12227	0.08886
Reaction (MedDRA level 4 name)	Dry eye	5	0.19944	1.86499	0.77683	4.47739	0.20257
Reaction (MedDRA level 4 name)	Ageusia	5	0.19944	1.66823	0.69488	4.00495	0.23401
Reaction (MedDRA level 4 name)	Product use in unapproved indication	5	0.19944	1.66806	0.69482	4.00456	0.23405
Reaction (MedDRA level 4 name)	Gamma-glutamyltransferase increased	5	0.19944	1.60515	0.66861	3.85351	0.24862
Reaction (MedDRA level 4 name)	Visual acuity reduced	5	0.19944	1.55763	0.64882	3.7394	0.26137
Reaction (MedDRA level 4 name)	Skin disorder	5	0.19944	1.51277	0.63013	3.6317	0.2749
Reaction (MedDRA level 4 name)	Drug effect incomplete	5	0.19944	1.326	0.55235	3.1833	0.43615
Reaction (MedDRA level 4 name)	Depressed mood	5	0.19944	1.26475	0.52684	3.03625	0.60681
Reaction (MedDRA level 4 name)	Conjunctivitis	5	0.19944	1.13016	0.47077	2.71311	0.63554
Reaction (MedDRA level 4 name)	Pollakiuria	5	0.19944	1.12065	0.46681	2.69028	0.63836
Reaction (MedDRA level 4 name)	Neck pain	5	0.19944	0.99898	0.41613	2.39817	1
Reaction (MedDRA level 4 name)	Eye pain	5	0.19944	0.91358	0.38056	2.19315	1
Reaction (MedDRA level 4 name)	Dermatitis	5	0.19944	0.90781	0.37816	2.1793	1
Reaction (MedDRA level 4 name)	Rheumatoid arthritis	5	0.19944	0.90143	0.3755	2.16397	1
Reaction (MedDRA level 4 name)	Musculoskeletal stiffness	5	0.19944	0.72702	0.30285	1.74528	0.69927
Reaction (MedDRA level 4 name)	Deep vein thrombosis	5	0.19944	0.64047	0.2668	1.53749	0.4686
Reaction (MedDRA level 4 name)	Haemoglobin decreased	5	0.19944	0.62659	0.26102	1.50417	0.37441
Reaction (MedDRA level 4 name)	Memory impairment	5	0.19944	0.53033	0.22092	1.27309	0.18869
Reaction (MedDRA level 4 name)	Swelling	5	0.19944	0.43345	0.18056	1.04051	0.05343
Reaction (MedDRA level 4 name)	Vertigo	5	0.19944	0.4145	0.17267	0.99501	0.04136
Reaction (MedDRA level 4 name)	Syncope	5	0.19944	0.3186	0.13272	0.76481	0.00328
Reaction (MedDRA level 4 name)	Alopecia	5	0.19944	0.28698	0.11955	0.6889	0.00102
Reaction (MedDRA level 4 name)	Muscle spasms	5	0.19944	0.2718	0.11323	0.65246	0.00058
Reaction (MedDRA level 4 name)	Hypersensitivity	5	0.19944	0.20299	0.08456	0.48728	0
Reaction (MedDRA level 4 name)	Autoimmune arthritis	4	0.15955	1298.67	446.102	3780.64	0
Reaction (MedDRA level 4 name)	Autoimmune nephritis	4	0.15955	606.048	218.128	1683.85	0
Reaction (MedDRA level 4 name)	Autoimmune pancreatitis	4	0.15955	231.12	85.3904	625.555	0
Reaction (MedDRA level 4 name)	Pulmonary sarcoidosis	4	0.15955	71.7688	26.8183	192.062	0
Reaction (MedDRA level 4 name)	Axonal neuropathy	4	0.15955	70.6532	26.4035	189.061	0
Reaction (MedDRA level 4 name)	Cytokine release syndrome	4	0.15955	60.3366	22.5648	161.336	0
Reaction (MedDRA level 4 name)	Hypopituitarism	4	0.15955	50.4106	18.8661	134.698	0
Reaction (MedDRA level 4 name)	Pulmonary pain	4	0.15955	49.4061	18.4915	132.005	0
Reaction (MedDRA level 4 name)	Cancer pain	4	0.15955	45.3026	16.9606	121.005	0
Reaction (MedDRA level 4 name)	Blood creatine phosphokinase MB increased	4	0.15955	29.8382	11.1834	79.611	1e-05
Reaction (MedDRA level 4 name)	Tumour haemorrhage	4	0.15955	29.1681	10.9327	77.8192	1e-05
Reaction (MedDRA level 4 name)	Autoimmune haemolytic anaemia	4	0.15955	18.4771	6.93086	49.2582	8e-05
Reaction (MedDRA level 4 name)	General physical condition abnormal	4	0.15955	14.7417	5.53119	39.2895	0.00018
Reaction (MedDRA level 4 name)	Melanocytic naevus	4	0.15955	13.0614	4.90131	34.8069	0.00029
Reaction (MedDRA level 4 name)	Hepatic enzyme abnormal	4	0.15955	11.8885	4.46155	31.6786	0.00041
Reaction (MedDRA level 4 name)	Kidney transplant rejection	4	0.15955	11.8626	4.45186	31.6096	0.00041
Reaction (MedDRA level 4 name)	Aplasia pure red cell	4	0.15955	11.2509	4.22247	29.9783	0.0005
Reaction (MedDRA level 4 name)	Lymphoedema	4	0.15955	8.6441	3.24475	23.0281	0.00132
Reaction (MedDRA level 4 name)	Metastases to lung	4	0.15955	7.72145	2.8986	20.5688	0.00199
Reaction (MedDRA level 4 name)	Hair colour changes	4	0.15955	6.5827	2.47133	17.5339	0.00351
Reaction (MedDRA level 4 name)	Immune thrombocytopenic purpura	4	0.15955	5.80876	2.18089	15.4716	0.00544
Reaction (MedDRA level 4 name)	Blood test abnormal	4	0.15955	5.66047	2.12523	15.0764	0.00594
Reaction (MedDRA level 4 name)	Blood thyroid stimulating hormone decreased	4	0.15955	5.24969	1.97106	13.9819	0.0077
Reaction (MedDRA level 4 name)	Aspiration	4	0.15955	5.19965	1.95228	13.8486	0.00795
Reaction (MedDRA level 4 name)	Myelodysplastic syndrome	4	0.15955	4.37896	1.64424	11.6621	0.01413
Reaction (MedDRA level 4 name)	Central nervous system lesion	4	0.15955	3.86072	1.4497	10.2815	0.02127
Reaction (MedDRA level 4 name)	Hypercalcaemia	4	0.15955	3.6661	1.37664	9.76311	0.02508
Reaction (MedDRA level 4 name)	Acute respiratory distress syndrome	4	0.15955	3.64357	1.36819	9.70309	0.02557
Reaction (MedDRA level 4 name)	Cheilitis	4	0.15955	3.50182	1.31497	9.32549	0.02897
Reaction (MedDRA level 4 name)	Clostridium difficile colitis	4	0.15955	2.84529	1.06849	7.57678	0.05436
Reaction (MedDRA level 4 name)	Poor quality sleep	4	0.15955	2.56269	0.96238	6.82409	0.07349
Reaction (MedDRA level 4 name)	Diverticulitis	4	0.15955	2.38185	0.89448	6.34245	0.0901
Reaction (MedDRA level 4 name)	Colitis ulcerative	4	0.15955	2.00781	0.75404	5.34632	0.14144
Reaction (MedDRA level 4 name)	Impaired healing	4	0.15955	1.79469	0.67401	4.77876	0.29382
Reaction (MedDRA level 4 name)	Unresponsive to stimuli	4	0.15955	1.78354	0.66982	4.74906	0.2951
Reaction (MedDRA level 4 name)	Blood urea increased	4	0.15955	1.76188	0.66169	4.69138	0.29775
Reaction (MedDRA level 4 name)	Liver disorder	4	0.15955	1.59954	0.60073	4.25906	0.32445
Reaction (MedDRA level 4 name)	Cystitis	4	0.15955	1.47409	0.55362	3.92499	0.35508
Reaction (MedDRA level 4 name)	Drug eruption	4	0.15955	1.42726	0.53603	3.8003	0.36918
Reaction (MedDRA level 4 name)	Eye swelling	4	0.15955	1.30915	0.49168	3.48576	0.55602
Reaction (MedDRA level 4 name)	Nervous system disorder	4	0.15955	1.17608	0.4417	3.13143	0.58847
Reaction (MedDRA level 4 name)	Depressed level of consciousness	4	0.15955	1.12741	0.42343	3.00184	0.78562
Reaction (MedDRA level 4 name)	Chronic obstructive pulmonary disease	4	0.15955	1.07752	0.40469	2.86899	0.79165
Reaction (MedDRA level 4 name)	Body temperature increased	4	0.15955	1.07345	0.40316	2.85815	0.79222
Reaction (MedDRA level 4 name)	Upper respiratory tract infection	4	0.15955	0.95071	0.35707	2.53132	1
Reaction (MedDRA level 4 name)	Rash papular	4	0.15955	0.94367	0.35442	2.51258	1
Reaction (MedDRA level 4 name)	Liver function test abnormal	4	0.15955	0.8967	0.33678	2.3875	1
Reaction (MedDRA level 4 name)	Speech disorder	4	0.15955	0.71646	0.26909	1.90759	0.67142
Reaction (MedDRA level 4 name)	Cardiac failure	4	0.15955	0.71155	0.26725	1.8945	0.67169
Reaction (MedDRA level 4 name)	Gastrointestinal disorder	4	0.15955	0.62352	0.23419	1.66012	0.43113
Reaction (MedDRA level 4 name)	Renal impairment	4	0.15955	0.56654	0.21279	1.5084	0.34253
Reaction (MedDRA level 4 name)	Burning sensation	4	0.15955	0.53884	0.20238	1.43464	0.26828
Reaction (MedDRA level 4 name)	Migraine	4	0.15955	0.51917	0.195	1.38228	0.273
Reaction (MedDRA level 4 name)	Heart rate increased	4	0.15955	0.50004	0.18781	1.33134	0.21079
Reaction (MedDRA level 4 name)	Hallucination	4	0.15955	0.41809	0.15703	1.11315	0.07331
Reaction (MedDRA level 4 name)	Infection	4	0.15955	0.37161	0.13957	0.98938	0.03183
Reaction (MedDRA level 4 name)	No adverse event	4	0.15955	0.35226	0.13231	0.93787	0.02421
Reaction (MedDRA level 4 name)	Blood pressure increased	4	0.15955	0.32844	0.12336	0.87445	0.01359
Reaction (MedDRA level 4 name)	Palpitations	4	0.15955	0.16435	0.06173	0.43758	0
Reaction (MedDRA level 4 name)	Limbic encephalitis	3	0.11966	568.17	175.083	1843.8	0
Reaction (MedDRA level 4 name)	Autoimmune neuropathy	3	0.11966	487.003	151.048	1570.17	0
Reaction (MedDRA level 4 name)	Vogt-Koyanagi-Harada syndrome	3	0.11966	371.893	116.42	1187.97	0
Reaction (MedDRA level 4 name)	Adrenocorticotropic hormone deficiency	3	0.11966	340.902	106.987	1086.25	0
Reaction (MedDRA level 4 name)	Myasthenia gravis crisis	3	0.11966	189.39	60.1752	596.068	0
Reaction (MedDRA level 4 name)	Thyroid hormones decreased	3	0.11966	164.952	52.5158	518.117	0
Reaction (MedDRA level 4 name)	Cutaneous sarcoidosis	3	0.11966	118.232	37.7862	369.944	0
Reaction (MedDRA level 4 name)	Vanishing bile duct syndrome	3	0.11966	79.588	25.517	248.236	1e-05
Reaction (MedDRA level 4 name)	Keratoacanthoma	3	0.11966	53.6853	17.2491	167.088	3e-05
Reaction (MedDRA level 4 name)	Neuromyopathy	3	0.11966	44.0821	14.1749	137.09	5e-05
Reaction (MedDRA level 4 name)	Immunisation reaction	3	0.11966	42.0866	13.5355	130.863	6e-05
Reaction (MedDRA level 4 name)	Granulomatosis with polyangiitis	3	0.11966	41.2381	13.2635	128.215	6e-05
Reaction (MedDRA level 4 name)	Hypothalamo-pituitary disorder	3	0.11966	41.2381	13.2635	128.215	6e-05
Reaction (MedDRA level 4 name)	Tumour pain	3	0.11966	37.257	11.987	115.799	8e-05
Reaction (MedDRA level 4 name)	Demyelinating polyneuropathy	3	0.11966	28.8492	9.28835	89.6045	0.00017
Reaction (MedDRA level 4 name)	Temporal arteritis	3	0.11966	28.3298	9.12151	87.9874	0.00018
Reaction (MedDRA level 4 name)	Panniculitis	3	0.11966	25.5039	8.21355	79.192	0.00025
Reaction (MedDRA level 4 name)	Lip ulceration	3	0.11966	15.5191	5.00207	48.1483	0.00105
Reaction (MedDRA level 4 name)	Food intolerance	3	0.11966	14.3136	4.61398	44.4038	0.00132
Reaction (MedDRA level 4 name)	Oral fungal infection	3	0.11966	13.7092	4.41938	42.5267	0.00149
[truncated: 972 more rows]

## Sheet: PembroM Demographics
Demographics of cohort: Pembrolizumab in melanoma
VigiBase						FAERS
* in five cases Pembrolizumab had been annotated both as 'Suspect' and 'Concomitant'.						* note that one case may have multiple reports.
Sex	Number of cases					Sex	Number of cases
(null)	241					Female	825	* Details:
Female	951					Male	1237	-- for 2062 cases (825 + 1237) there is only one gender specified; among those, there are seven cases that have also a report without gender information (these are also counted among the 'null' cases, i.e., cases with reports without gender information).
Male	1314					(null)	236	-- 236 = 229 cases for which there is no gender specified (at all) + 7 cases that have both reports with and without gender information.
Not known	1
Report type	Number of cases					Reporter occupation	Number of cases
Other	2					(null)	5	* Details:
PMS/Special monitoring	1					Consumer	1150	-- for 5 cases there is no reporter occupation information available
Report from study	903					Other health-professional	440	-- for 2235 cases there is only one occupation reported
Spontaneous	1601					Pharmacist	55	-- for 46 there are two occupations reported
						Physician	697	-- for 5 cases there are three occupations reported
Drug role	Number of cases					Drug role	Number of cases	* Details:
Concomitant	43					Concomitant	40	-- in 1 case there are 3 different drug roles assigned
Interacting	2					Primary Suspect Drug	2145	-- in 442 cases there are 2 different drug roles assigned
Suspect	2467					Secondary Suspect Drug	550	-- in 1848 cases there is only one drug role assigned
Region	Number of cases					Timeline
European Region	1079					Year	Number of cases
Region of the Americas	1406						Total	Cohort
Western Pacific Region	22					2011	1	0
						2012	6	5
Age group	Number of cases					2013	45	28
2 - 11 years	3					2014	724	506
12 - 17 years	2					2015	1333	732
18 - 44 years	197					2016	2455	708
45 - 64 years	678					2017	1332	312
65 - 74 years	429					* total: i.e., all cases of Pembrolizumab.
>= 75 years	388					* cohort: i.e., cases of Pembrolizumab in melanoma.
Unknown	810
Combined detail (VigiBase)						Regions (FAERS)	* in seven cases there are two countries assigned via different reports.
number_of_cases	age_group	sex	report_type	region		reporter_country	number_of_cases
1	12 - 17 years	Female	Spontaneous	European Region		US	1268
1	18 - 44 years	Female	Other	European Region		FR	241
33	18 - 44 years	Female	Report from study	European Region		DE	135
28	18 - 44 years	Female	Spontaneous	European Region		AU	132
24	18 - 44 years	Male	Report from study	European Region		CA	121
27	18 - 44 years	Male	Spontaneous	European Region		GB	95
1	18 - 44 years	(null)	Report from study	European Region		IT	33
2	2 - 11 years	Female	Spontaneous	European Region		NL	26
1	45 - 64 years	Female	Other	European Region		CH	22
63	45 - 64 years	Female	Report from study	European Region		GR	22
89	45 - 64 years	Female	Spontaneous	European Region		ES	20
68	45 - 64 years	Male	Report from study	European Region		IL	18
96	45 - 64 years	Male	Spontaneous	European Region		AT	13
2	45 - 64 years	(null)	Report from study	European Region		JP	12
7	45 - 64 years	(null)	Spontaneous	European Region		TR	12
21	65 - 74 years	Female	Report from study	European Region		NZ	11
63	65 - 74 years	Female	Spontaneous	European Region		PT	10
50	65 - 74 years	Male	Report from study	European Region		SE	9
102	65 - 74 years	Male	Spontaneous	European Region		BE	8
24	>= 75 years	Female	Report from study	European Region		NO	8
72	>= 75 years	Female	Spontaneous	European Region		CZ	6
28	>= 75 years	Male	Report from study	European Region		IE	6
89	>= 75 years	Male	Spontaneous	European Region		AR	5
1	>= 75 years	(null)	Report from study	European Region		DK	5
14	Unknown	Female	Report from study	European Region		FI	5
57	Unknown	Female	Spontaneous	European Region		MX	5
17	Unknown	Male	Report from study	European Region		PL	5
55	Unknown	Male	Spontaneous	European Region		COUNTRY NOT SPECIFIED	3
17	Unknown	(null)	Report from study	European Region		CY	3
26	Unknown	(null)	Spontaneous	European Region		KR	3
1	12 - 17 years	Female	Spontaneous	Region of the Americas		PH	3
14	18 - 44 years	Female	Report from study	Region of the Americas		SK	3
22	18 - 44 years	Female	Spontaneous	Region of the Americas		TW	3
23	18 - 44 years	Male	Report from study	Region of the Americas		BR	2
21	18 - 44 years	Male	Spontaneous	Region of the Americas		CO	2
1	2 - 11 years	Male	Report from study	Region of the Americas		HR	2
82	45 - 64 years	Female	Report from study	Region of the Americas		HU	2
76	45 - 64 years	Female	Spontaneous	Region of the Americas		IN	2
91	45 - 64 years	Male	Report from study	Region of the Americas		MT	2
98	45 - 64 years	Male	Spontaneous	Region of the Americas		PR	2
1	45 - 64 years	(null)	Spontaneous	Region of the Americas		SG	2
33	65 - 74 years	Female	Report from study	Region of the Americas		BG	1
23	65 - 74 years	Female	Spontaneous	Region of the Americas		CL	1
68	65 - 74 years	Male	Report from study	Region of the Americas		CN	1
64	65 - 74 years	Male	Spontaneous	Region of the Americas		CR	1
1	65 - 74 years	(null)	Report from study	Region of the Americas		GT	1
17	>= 75 years	Female	Report from study	Region of the Americas		HK	1
27	>= 75 years	Female	Spontaneous	Region of the Americas		LB	1
59	>= 75 years	Male	Report from study	Region of the Americas		MY	1
65	>= 75 years	Male	Spontaneous	Region of the Americas		PE	1
1	>= 75 years	(null)	Spontaneous	Region of the Americas		RU	1
1	Unknown	Female	PMS/Special monitoring	Region of the Americas		SI	1
36	Unknown	Female	Report from study	Region of the Americas
141	Unknown	Female	Spontaneous	Region of the Americas
44	Unknown	Male	Report from study	Region of the Americas
216	Unknown	Male	Spontaneous	Region of the Americas
71	Unknown	(null)	Report from study	Region of the Americas
109	Unknown	(null)	Spontaneous	Region of the Americas
1	18 - 44 years	Female	Spontaneous	Western Pacific Region
2	18 - 44 years	Male	Spontaneous	Western Pacific Region
2	45 - 64 years	Female	Spontaneous	Western Pacific Region
2	45 - 64 years	Male	Spontaneous	Western Pacific Region
2	65 - 74 years	Female	Spontaneous	Western Pacific Region
1	65 - 74 years	Male	Spontaneous	Western Pacific Region
1	65 - 74 years	(null)	Spontaneous	Western Pacific Region
2	>= 75 years	Female	Spontaneous	Western Pacific Region
3	>= 75 years	Male	Spontaneous	Western Pacific Region
2	Unknown	Female	Spontaneous	Western Pacific Region
1	Unknown	Not known	Spontaneous	Western Pacific Region
3	Unknown	(null)	Spontaneous	Western Pacific Region

## Sheet: FAERS.PembroM.Reaction.Sex
Reaction (MedDRA level 4 name)	male_cases	female_cases	null_cases	number_of_cases
Malignant neoplasm progression	233	157	96	484
Fatigue	126	74	2	202
Death	119	71	9	199
Diarrhoea	60	41	3	104
Nausea	54	39	0	93
Pruritus	42	34	1	77
Arthralgia	38	35	2	75
Rash	36	34	4	74
Adverse event	23	22	24	69
Dyspnoea	42	22	2	65
Asthenia	42	17	1	60
Pyrexia	32	24	3	59
Vomiting	31	27	0	58
Pneumonitis	28	19	7	54
Decreased appetite	33	20	0	53
Disease progression	29	19	5	53
Anaemia	32	20	1	52
Headache	26	25	1	52
Drug ineffective	26	15	10	51
Colitis	24	18	5	47
Renal failure acute	22	23	1	46
Pain	19	23	0	42
Weight decreased	30	12	0	42
Hypothyroidism	25	16	1	41
Constipation	25	12	0	37
Hypophysitis	17	14	3	34
Metastatic malignant melanoma	16	16	2	34
Abdominal pain	16	15	2	33
Hepatitis	20	11	2	33
Myalgia	22	10	1	33
Cough	22	9	0	31
Hyponatraemia	18	13	0	31
Oedema peripheral	14	16	1	31
Muscular weakness	21	9	0	30
Aspartate aminotransferase increased	18	9	1	27
Autoimmune hepatitis	17	10	0	27
Alanine aminotransferase increased	18	8	1	26
Dizziness	15	11	0	26
Vitiligo	12	13	1	26
General physical health deterioration	14	10	1	25
Malaise	14	10	1	25
Adrenal insufficiency	12	10	2	24
Rash maculo-papular	13	11	0	24
Weight increased	16	8	0	24
Back pain	7	15	0	22
Chills	11	11	0	22
Dehydration	14	8	0	22
Diabetes mellitus	16	5	1	22
Sepsis	14	8	0	22
Gait disturbance	12	9	0	21
Pain in extremity	10	10	1	21
Interstitial lung disease	13	7	0	20
Feeling abnormal	13	5	1	19
Anxiety	11	7	0	18
Confusional state	13	4	1	18
Dry mouth	10	7	1	18
Inappropriate schedule of drug administration	12	6	0	18
Metastases to central nervous system	10	7	1	18
Pancreatitis	9	9	0	18
Renal failure	9	8	1	18
Hypotension	10	7	0	17
Pleural effusion	9	8	1	17
Somnolence	8	9	0	17
Arthritis	7	7	2	16
Blood glucose increased	10	4	2	16
Chest pain	10	6	0	16
Hyperglycaemia	10	6	0	16
Malignant melanoma	10	6	0	16
Pulmonary embolism	11	5	0	16
Type 1 diabetes mellitus	9	6	1	16
Eosinophilia	7	8	0	15
Hepatic enzyme increased	9	6	0	15
Lung disorder	7	8	0	15
Neuropathy peripheral	7	6	2	15
Psoriasis	10	4	1	15
Thrombocytopenia	9	6	1	15
Uveitis	6	9	0	15
Convulsion	8	6	0	14
Erythema	8	4	2	14
Pemphigoid	7	2	5	14
Pneumonia	9	4	1	14
Dry skin	10	3	0	13
Insomnia	9	4	0	13
Urinary tract infection	7	6	0	13
Visual impairment	5	8	0	13
Blood bilirubin increased	10	2	0	12
Blood creatinine increased	7	4	1	12
Lymphadenopathy	6	6	0	12
Neoplasm malignant	11	0	1	12
Rhabdomyolysis	9	2	1	12
Abdominal pain upper	6	5	0	11
Atrial fibrillation	7	3	1	11
Balance disorder	8	3	0	11
Cerebral haemorrhage	8	2	1	11
Depression	5	6	0	11
Diabetic ketoacidosis	7	4	0	11
Drug dose omission	7	4	0	11
Dyspnoea exertional	8	3	0	11
Hyperthyroidism	5	6	0	11
Myositis	7	3	2	11
Off label use	5	6	0	11
Platelet count decreased	8	3	0	11
Rash erythematous	10	1	0	11
Hepatotoxicity	5	4	1	10
Hypopituitarism	9	1	0	10
Influenza like illness	6	4	0	10
Myasthenia gravis	7	1	2	10
Myocarditis	7	2	1	10
No therapeutic response	5	5	0	10
Tachycardia	9	1	0	10
Thyroid disorder	1	8	1	10
Thyroiditis	2	8	0	10
Tubulointerstitial nephritis	2	5	3	10
Blood alkaline phosphatase increased	7	2	0	9
Blood potassium decreased	4	5	0	9
Cardiac arrest	8	1	0	9
Cellulitis	7	2	0	9
Cerebrovascular accident	4	4	1	9
Dysphagia	6	3	0	9
Fall	4	5	0	9
Gastrointestinal haemorrhage	6	1	2	9
Hepatic function abnormal	3	6	0	9
Hepatocellular injury	4	4	1	9
Hypertension	5	0	4	9
Hypokalaemia	6	3	0	9
Neutropenia	8	1	0	9
Rash generalised	6	3	0	9
Sinusitis	4	5	0	9
Transaminases increased	6	3	0	9
Abdominal discomfort	5	3	0	8
Abdominal distension	5	3	0	8
Blood thyroid stimulating hormone decreased	4	4	0	8
Cholestasis	5	3	0	8
Lethargy	5	3	0	8
Lipase increased	4	3	1	8
Lymphocyte count decreased	8	0	0	8
Melanoma recurrent	4	3	1	8
Musculoskeletal pain	4	4	0	8
Neoplasm progression	4	4	0	8
Nephritis	5	1	2	8
Nervous system disorder	5	3	0	8
Pancytopenia	5	1	3	8
Pericardial effusion	5	3	0	8
Stomatitis	4	3	1	8
Syncope	6	2	0	8
Tremor	4	4	0	8
Urinary retention	7	1	0	8
Vision blurred	3	5	0	8
Amnesia	4	3	0	7
Blister	5	1	1	7
Blood cortisol decreased	6	0	2	7
Blood creatine phosphokinase increased	6	1	0	7
Blood lactate dehydrogenase increased	4	3	0	7
Deafness	3	4	0	7
Dysphonia	3	4	0	7
Gamma-glutamyltransferase increased	4	3	0	7
Guillain-Barre syndrome	5	1	1	7
Herpes zoster	4	3	0	7
Lichenoid keratosis	6	1	0	7
Mucosal inflammation	5	2	0	7
Rash papular	3	3	1	7
Rash pruritic	5	2	0	7
Respiratory failure	4	3	0	7
Sarcoidosis	2	4	1	7
Skin discolouration	5	2	0	7
Tumour haemorrhage	4	1	2	7
Wheezing	5	2	0	7
White blood cell count decreased	3	4	0	7
Abasia	5	1	0	6
Ascites	4	2	0	6
Autoimmune thyroiditis	4	2	0	6
Brain oedema	4	2	0	6
Bronchitis	5	1	0	6
Delirium	4	2	0	6
Drug effect decreased	0	5	1	6
Dysgeusia	1	5	0	6
Failure to thrive	4	2	0	6
Flushing	2	4	0	6
Gastritis	2	4	0	6
Hypoaesthesia	3	3	0	6
Intestinal obstruction	2	4	0	6
Liver disorder	5	1	0	6
Mental status changes	2	3	1	6
Myopathy	6	0	0	6
Organising pneumonia	3	3	0	6
Paraesthesia	3	3	0	6
Polyarthritis	3	3	0	6
Pruritus generalised	3	3	0	6
Pulmonary mass	6	0	0	6
Pulmonary oedema	3	3	0	6
Rheumatoid arthritis	2	4	0	6
Rhinorrhoea	5	1	0	6
Sleep disorder	3	3	0	6
Systemic inflammatory response syndrome	1	5	0	6
Therapeutic response unexpected	4	2	0	6
Thyroid function test abnormal	5	1	0	6
Blindness	1	3	1	5
Blood pressure increased	3	2	0	5
Blood urea increased	4	1	0	5
Brain neoplasm	2	2	1	5
C-reactive protein increased	3	2	0	5
Cardiac failure	3	2	0	5
Central nervous system lesion	1	3	1	5
Cholangitis	2	3	0	5
Colitis microscopic	3	2	0	5
Condition aggravated	4	1	0	5
Cytomegalovirus infection	3	2	0	5
Dermatitis	3	2	0	5
Dysarthria	4	1	0	5
Dyspepsia	2	3	0	5
Gastrointestinal disorder	3	2	0	5
Generalised oedema	3	2	0	5
Haemoglobin decreased	4	1	0	5
Hypoalbuminaemia	3	2	0	5
Hypothalamo-pituitary disorder	2	3	0	5
Impaired healing	2	3	0	5
Inflammation	3	2	0	5
Influenza	3	2	0	5
Joint swelling	4	1	0	5
Kidney transplant rejection	3	0	2	5
Leukocytosis	0	5	0	5
Lung infection	4	1	0	5
Lymphoedema	3	2	0	5
Lymphopenia	4	0	1	5
Memory impairment	4	1	0	5
Muscle spasms	2	3	0	5
Myocardial infarction	4	1	0	5
Productive cough	4	1	0	5
Secondary adrenocortical insufficiency	5	0	0	5
Sjogren's syndrome	5	0	0	5
Skin lesion	3	2	0	5
Vertigo	2	3	0	5
Visual acuity reduced	3	2	0	5
White blood cell count increased	5	0	0	5
Adverse drug reaction	2	2	0	4
Ageusia	3	1	0	4
Alopecia	1	3	0	4
Aspiration	2	2	0	4
Autoimmune disorder	1	2	1	4
Autoimmune pancreatitis	3	1	0	4
Blood amylase increased	2	2	0	4
Blood chloride decreased	2	2	0	4
Body temperature increased	2	2	0	4
Bone pain	4	0	0	4
Chest discomfort	1	3	0	4
Cholecystitis	2	2	0	4
Chronic obstructive pulmonary disease	4	0	0	4
Clostridium difficile colitis	3	1	0	4
Colitis ulcerative	1	3	0	4
Conjunctivitis	1	3	0	4
Deep vein thrombosis	4	0	0	4
Depressed mood	2	2	0	4
Diverticulitis	1	3	0	4
Drug eruption	3	1	0	4
Eczema	1	3	0	4
Ejection fraction decreased	2	2	0	4
Epilepsy	2	2	0	4
Eye swelling	2	2	0	4
Flatulence	2	2	0	4
Gastrooesophageal reflux disease	3	1	0	4
Haemorrhage intracranial	3	1	0	4
Hepatic enzyme abnormal	3	1	0	4
Hepatitis acute	2	2	0	4
Hyperhidrosis	3	1	0	4
Hypersensitivity	1	2	1	4
Ileus	4	0	0	4
Immune system disorder	2	2	0	4
Infection	3	1	0	4
Intussusception	3	1	0	4
Iridocyclitis	3	1	0	4
Iritis	0	4	0	4
Large intestine perforation	1	3	0	4
Liver function test abnormal	0	3	1	4
Lymphocytic hypophysitis	2	1	1	4
Mass	2	2	0	4
Meningitis	2	2	0	4
Meningitis aseptic	1	3	0	4
Myelodysplastic syndrome	3	1	1	4
Nasopharyngitis	2	2	0	4
Neoplasm	1	3	0	4
Optic neuritis	3	1	0	4
Overdose	2	2	0	4
Pneumothorax	2	2	0	4
Pollakiuria	3	1	0	4
Polymyalgia rheumatica	1	2	1	4
Poor quality sleep	2	2	0	4
Proctitis	4	0	0	4
Pulmonary sarcoidosis	3	1	0	4
Rash macular	3	1	0	4
Renal impairment	2	2	0	4
Retinal detachment	1	3	0	4
Retinopathy	2	2	0	4
Skin disorder	2	2	0	4
Skin exfoliation	3	1	0	4
Skin reaction	0	3	1	4
Skin toxicity	1	3	0	4
Small intestinal obstruction	3	1	0	4
Squamous cell carcinoma	2	1	1	4
Surgery	2	2	0	4
Urticaria	3	0	1	4
Vanishing bile duct syndrome	0	4	0	4
Agitation	2	1	0	3
Agranulocytosis	0	3	0	3
Aphasia	1	1	1	3
Aplasia pure red cell	1	2	0	3
Appetite disorder	1	2	0	3
Ataxia	0	3	0	3
Basal cell carcinoma	3	0	0	3
Blood albumin decreased	2	1	0	3
Blood creatine phosphokinase MB increased	2	1	0	3
Blood lactic acid increased	1	2	0	3
Blood test abnormal	2	1	0	3
Blood thyroid stimulating hormone increased	2	1	0	3
Breath sounds abnormal	1	2	0	3
Burning sensation	0	2	1	3
Cancer pain	1	2	0	3
Cardiac disorder	2	1	0	3
Cardiomyopathy	2	1	0	3
Cataract	0	3	0	3
Cerebral disorder	1	1	1	3
Cheilitis	2	1	0	3
Circumstance or information capable of leading to medication error	1	2	0	3
Contusion	1	2	0	3
Crohn's disease	1	2	0	3
Cytokine release syndrome	2	1	0	3
Deafness neurosensory	1	1	1	3
Depressed level of consciousness	3	0	0	3
Diplopia	2	1	1	3
Dry eye	2	1	0	3
Dysstasia	1	2	0	3
Emotional disorder	2	1	0	3
Encephalitis	1	1	1	3
Encephalopathy	2	0	1	3
Enteritis	1	2	0	3
Eye pain	1	2	0	3
Eyelid ptosis	3	0	0	3
Faecal vomiting	3	0	0	3
Feeling cold	3	0	0	3
Food intolerance	0	3	0	3
Furuncle	2	1	0	3
Gastrointestinal motility disorder	1	2	0	3
Graft versus host disease in lung	3	0	0	3
Haematoma	2	1	0	3
Haematuria	3	0	0	3
Haemolytic anaemia	1	2	0	3
Haemorrhage	1	2	0	3
Hallucination	2	1	0	3
Heart rate increased	2	1	0	3
Hepatic failure	2	1	0	3
Hot flush	2	1	0	3
Hyperkalaemia	2	1	0	3
Hypersomnia	2	1	0	3
Hypocalcaemia	1	2	0	3
Hypoglycaemia	2	1	0	3
Incorrect dose administered	0	3	0	3
Increased appetite	2	1	0	3
Ischaemic stroke	0	3	0	3
Jaundice	3	0	0	3
Keratitis	1	2	0	3
Keratoacanthoma	1	1	1	3
Ketoacidosis	0	3	0	3
Knee arthroplasty	1	2	0	3
Lichen planus	0	3	0	3
Localised infection	2	1	0	3
Malnutrition	1	2	0	3
Metastases to spleen	1	1	1	3
Movement disorder	2	1	0	3
Musculoskeletal stiffness	2	1	0	3
Myasthenia gravis crisis	3	0	0	3
Myasthenic syndrome	1	1	1	3
Neck pain	2	1	0	3
Neutrophil count increased	3	0	0	3
Oedema	1	2	0	3
Oropharyngeal pain	1	2	0	3
Orthostatic hypotension	2	1	0	3
Papillitis	2	1	0	3
Parkinson's disease	3	0	0	3
Parosmia	2	1	0	3
Peripheral sensory neuropathy	3	0	0	3
Polyuria	3	0	0	3
Protein total decreased	2	1	0	3
Psoriatic arthropathy	3	0	0	3
Rales	0	3	0	3
Rectal haemorrhage	2	1	0	3
Renal disorder	1	2	0	3
Renal tubular necrosis	0	2	1	3
Respiratory disorder	2	1	0	3
Retinal oedema	2	1	0	3
Scab	3	0	0	3
Septic shock	3	0	0	3
Skin haemorrhage	3	0	0	3
Squamous cell carcinoma of skin	3	0	0	3
Stress	2	1	0	3
Swelling	1	2	0	3
Tenosynovitis	1	1	1	3
Testicular pain	3	0	0	3
Transfusion	1	2	0	3
Treatment failure	1	2	0	3
Vasculitis	0	1	2	3
Viral upper respiratory tract infection	2	1	0	3
Weight fluctuation	2	1	0	3
Abdominal operation	0	2	0	2
Abdominal sepsis	0	2	0	2
Abnormal behaviour	2	0	0	2
Abnormal faeces	1	1	0	2
Abnormal loss of weight	2	0	0	2
Acidosis	1	1	0	2
Acne	1	1	0	2
Acute myocardial infarction	2	0	0	2
Adrenocortical insufficiency acute	2	0	0	2
Adverse reaction	0	1	1	2
Arrhythmia	1	1	0	2
Arthritis bacterial	2	0	0	2
Arthropathy	0	2	0	2
Arthropod bite	2	0	0	2
Axillary mass	2	0	0	2
Back injury	2	0	0	2
Bacterial infection	1	1	0	2
Band neutrophil count increased	0	2	0	2
Bile duct obstruction	2	0	0	2
Blindness unilateral	1	1	0	2
Blood bilirubin abnormal	2	0	0	2
Blood cholesterol increased	2	0	0	2
Blood corticotrophin decreased	0	2	0	2
Blood glucose fluctuation	2	0	0	2
Blood prolactin increased	2	0	0	2
Blood sodium decreased	2	0	0	2
Blood sodium increased	0	2	0	2
Blood urea decreased	0	2	0	2
Blood urine present	1	1	0	2
Breast pain	2	0	0	2
Calcium ionised increased	2	0	0	2
Cardiac failure congestive	1	1	0	2
Cardiogenic shock	1	1	0	2
Carpal tunnel syndrome	0	2	0	2
Cerebellar syndrome	0	2	0	2
Cerebral infarction	0	2	0	2
Cholelithiasis	1	1	0	2
Chorioretinitis	2	0	0	2
Chromaturia	2	0	0	2
Chronic lymphocytic leukaemia	1	0	1	2
Clostridial infection	1	1	0	2
Completed suicide	2	0	0	2
Cystitis	2	0	0	2
Deafness bilateral	2	0	0	2
Dementia	1	1	0	2
Demyelinating polyneuropathy	1	1	0	2
Dermatomyositis	2	0	0	2
Diabetes insipidus	0	2	0	2
Diarrhoea haemorrhagic	0	2	0	2
Discomfort	0	2	0	2
Disturbance in attention	1	1	0	2
Drug hypersensitivity	1	1	0	2
Duodenal ulcer	2	0	0	2
Electrolyte imbalance	1	1	0	2
Emotional distress	2	0	0	2
Emphysema	2	0	0	2
Encephalitis brain stem	0	1	1	2
Endocrine disorder	2	0	0	2
Eosinophil count increased	1	1	0	2
Epistaxis	1	1	0	2
Erysipelas	0	2	0	2
Eye movement disorder	1	1	0	2
Eyelid oedema	0	2	0	2
Face oedema	1	1	0	2
Facial bones fracture	0	2	0	2
Facial pain	2	0	0	2
Facial palsy	0	2	0	2
Facial paresis	2	0	0	2
Faecal incontinence	2	0	0	2
Fear	1	1	0	2
Feeding disorder	1	1	0	2
Flank pain	2	0	0	2
Gout	2	0	0	2
Groin pain	1	1	0	2
Haematochezia	1	1	0	2
Haematocrit decreased	2	0	0	2
Haemodialysis	2	0	0	2
Haemoptysis	2	0	0	2
Haemorrhoids	1	1	0	2
Hair colour changes	1	1	0	2
Hair growth abnormal	1	1	0	2
Head discomfort	1	1	0	2
Hepatic cirrhosis	2	0	0	2
Hepatic pain	1	1	0	2
Hepatitis cholestatic	2	0	0	2
Hepatitis toxic	1	1	0	2
Hospitalisation	1	1	0	2
Hydrocephalus	1	1	0	2
Hydronephrosis	2	0	0	2
Hyperbilirubinaemia	2	0	0	2
Hypercalcaemia	1	0	1	2
Hyperthermia	1	1	0	2
Hypoacusis	0	2	0	2
Hypokinesia	2	0	0	2
Hypomagnesaemia	1	1	0	2
Hypophagia	1	1	0	2
Hypopnoea	1	1	0	2
Hypovolaemia	2	0	0	2
Immunisation reaction	1	1	0	2
Impaired driving ability	0	2	0	2
Impaired gastric emptying	0	2	0	2
Incorrect product storage	0	2	2	2
Incorrect route of drug administration	2	0	0	2
Injection site pain	0	2	0	2
Intervertebral disc disorder	1	1	0	2
Intracranial pressure increased	0	2	0	2
Iris disorder	0	2	0	2
Irritability	2	0	0	2
Ischaemic hepatitis	0	2	0	2
Joint effusion	0	2	0	2
Joint stiffness	2	0	0	2
Leukocytoclastic vasculitis	2	0	0	2
Leukoencephalopathy	1	1	0	2
Limb discomfort	1	1	0	2
Lip ulceration	0	2	0	2
Lower respiratory tract infection	1	1	0	2
Lumbar vertebral fracture	0	2	0	2
Lung operation	0	2	0	2
Macular oedema	1	1	0	2
Malignant pleural effusion	0	2	0	2
Mental disorder	1	1	0	2
Mental impairment	2	0	0	2
Metastases to lung	1	1	0	2
Middle insomnia	2	0	0	2
Migraine	0	2	0	2
Monocyte count increased	1	1	0	2
Mood altered	1	1	0	2
Multi-organ failure	2	0	0	2
Multiple myeloma	2	0	0	2
Muscle rupture	1	1	0	2
Myoclonus	0	2	0	2
Nasal congestion	1	1	0	2
Nasal dryness	0	2	0	2
Neck mass	1	1	0	2
Neoplasm recurrence	1	1	0	2
Nephropathy	1	1	0	2
Nephropathy toxic	0	0	2	2
Nephrotic syndrome	2	0	0	2
Neurological symptom	1	1	0	2
Neutrophil count decreased	2	0	0	2
No adverse event	0	2	2	2
Nodule	2	0	0	2
Obstruction gastric	1	1	0	2
Ocular myasthenia	1	1	0	2
Oesophagitis	1	1	0	2
Oral fungal infection	1	1	0	2
Oral pain	2	0	0	2
Osteonecrosis	2	0	0	2
Oxygen saturation decreased	0	2	0	2
Palliative care	1	1	0	2
Palpitations	2	0	0	2
Pancreatitis acute	1	0	1	2
Panic attack	1	1	0	2
Paraesthesia oral	1	1	0	2
Paralysis	1	1	0	2
Paraneoplastic syndrome	1	1	0	2
Paranoia	1	1	0	2
Partial seizures	1	1	0	2
Pericarditis	1	1	0	2
Peripheral motor neuropathy	1	1	0	2
Photosensitivity reaction	1	0	1	2
Pleuritic pain	0	2	0	2
Polydipsia	2	0	0	2
Polyglandular disorder	1	1	0	2
Polymyositis	1	0	1	2
Polyneuropathy	1	1	0	2
Presyncope	1	1	0	2
Procedural pain	0	2	0	2
Proctalgia	2	0	0	2
Psychiatric symptom	1	1	0	2
Pulmonary infarction	2	0	0	2
Radiculopathy	2	0	0	2
Rash vesicular	0	2	0	2
Red blood cell count decreased	2	0	0	2
Renal failure chronic	1	0	1	2
Respiratory distress	2	0	0	2
Retinal vein occlusion	0	2	0	2
Scratch	2	0	0	2
Secondary hypothyroidism	1	1	0	2
Sinus tachycardia	2	0	0	2
Skin depigmentation	1	1	0	2
Skin hypopigmentation	1	1	0	2
Skin warm	2	0	0	2
Small intestinal perforation	1	1	0	2
Speech disorder	1	1	0	2
Strabismus	0	1	1	2
Subileus	0	2	0	2
Sudden death	2	0	0	2
Swelling face	1	1	0	2
Synovitis	2	0	0	2
Systemic lupus erythematosus	1	0	1	2
Testicular swelling	2	0	0	2
Therapeutic response decreased	1	0	1	2
Therapeutic response delayed	1	1	0	2
Therapy cessation	2	0	0	2
Thirst	2	0	0	2
Thoracic vertebral fracture	0	2	0	2
Throat irritation	1	1	0	2
Thrombosis	1	1	0	2
Thyroxine decreased	2	0	0	2
Tongue coated	0	0	2	2
Tracheobronchitis	2	0	0	2
Tumour pain	0	2	0	2
Unresponsive to stimuli	2	0	0	2
Upper gastrointestinal haemorrhage	1	1	0	2
Upper respiratory tract infection	1	1	0	2
Urinary incontinence	1	1	0	2
Urosepsis	2	0	0	2
Vogt-Koyanagi-Harada syndrome	1	1	0	2
Wound infection	1	1	0	2
Abdominal abscess	0	1	0	1
Abdominal adhesions	0	1	0	1
Abdominal cavity drainage	1	0	0	1
Abscess	1	0	0	1
Abscess limb	1	0	0	1
Accidental overdose	0	1	0	1
Achromotrichia acquired	0	1	0	1
Acquired haemophilia with anti FVIII, XI, or XIII	1	0	0	1
Actinic keratosis	1	0	0	1
Activities of daily living impaired	0	1	0	1
Acute coronary syndrome	1	0	0	1
Acute leukaemia	0	1	0	1
Acute myeloid leukaemia	0	1	0	1
Acute polyneuropathy	0	1	0	1
Acute pulmonary oedema	1	0	0	1
Acute respiratory failure	1	0	0	1
Addison's disease	0	1	0	1
Adjustment disorder	1	0	0	1
Adrenal disorder	1	0	0	1
Adrenal neoplasm	1	0	0	1
Adrenomegaly	0	1	0	1
Aesthesioneuroblastoma	0	1	0	1
Affective disorder	1	0	0	1
Aggression	1	0	0	1
Alanine aminotransferase abnormal	0	0	1	1
Alanine aminotransferase decreased	1	0	0	1
Albumin globulin ratio decreased	0	1	0	1
Allergy to arthropod sting	0	1	0	1
Altered state of consciousness	1	0	0	1
Alveolitis allergic	1	0	0	1
Amenorrhoea	0	1	0	1
Amyloidosis	1	0	0	1
Anaesthetic complication	0	1	0	1
Anal fistula	1	0	0	1
Anaphylactic reaction	1	0	0	1
Anastomotic leak	1	0	0	1
Anger	0	1	0	1
Angina unstable	1	0	0	1
Angiopathy	1	0	0	1
Antidepressant therapy	1	0	0	1
Antinuclear antibody increased	0	0	1	1
Aortic thrombosis	1	0	0	1
Apallic syndrome	1	0	0	1
Aphonia	0	1	0	1
Aphthous stomatitis	1	0	0	1
Aplastic anaemia	1	0	0	1
Apnoea	1	0	0	1
Application site haematoma	1	0	0	1
Arrhythmia supraventricular	1	0	0	1
Arterial thrombosis	1	0	0	1
Arthritis infective	0	1	0	1
Asthma	1	0	0	1
Atelectasis	1	0	0	1
Atrial flutter	1	0	0	1
Atrioventricular block	0	1	0	1
Atrioventricular block complete	0	1	0	1
Autoimmune myocarditis	1	0	0	1
Axonal neuropathy	0	1	0	1
Bacterial sepsis	0	1	0	1
Basal ganglia infarction	0	1	0	1
Basedow's disease	1	0	0	1
Basophil percentage increased	1	0	0	1
Bedridden	1	0	0	1
Benign prostatic hyperplasia	1	0	0	1
Biopsy	1	0	0	1
Bladder neoplasm	1	0	0	1
Bladder spasm	1	0	0	1
Blood alkaline phosphatase abnormal	1	0	0	1
Blood bicarbonate decreased	1	0	0	1
Blood bicarbonate increased	0	1	0	1
Blood blister	1	0	0	1
Blood calcium decreased	1	0	0	1
Blood cholesterol decreased	1	0	0	1
Blood corticotrophin increased	1	0	0	1
Blood creatine increased	0	1	0	1
Blood iron decreased	1	0	0	1
Blood lactate dehydrogenase decreased	1	0	0	1
Blood luteinising hormone increased	1	0	0	1
Blood magnesium decreased	1	0	0	1
Blood osmolarity increased	1	0	0	1
Blood parathyroid hormone decreased	0	1	0	1
Blood phosphorus increased	1	0	0	1
Blood potassium increased	1	0	0	1
Blood pressure abnormal	0	1	0	1
Blood pressure decreased	1	0	0	1
Blood pressure systolic increased	0	1	0	1
Body fat disorder	0	1	0	1
Bone disorder	0	1	0	1
Bone lesion	0	1	0	1
Bone neoplasm	0	1	0	1
Bone scan abnormal	1	0	0	1
Bowel movement irregularity	1	0	0	1
Bradykinesia	1	0	0	1
Brain cancer metastatic	0	0	1	1
Brain contusion	1	0	0	1
Brain herniation	1	0	0	1
Brain natriuretic peptide increased	1	0	0	1
Brain neoplasm malignant	0	1	0	1
Brain operation	0	1	0	1
Breast cancer	0	1	0	1
Breast cellulitis	0	1	0	1
Breast enlargement	0	1	0	1
Bronchiectasis	0	1	0	1
Bronchitis viral	0	1	0	1
Butterfly rash	0	1	0	1
C-reactive protein abnormal	1	0	0	1
Cachexia	0	1	0	1
Caesarean section	0	1	0	1
Cardiac pacemaker insertion	0	1	0	1
Cardiac tamponade	1	0	0	1
Cardiopulmonary failure	1	0	0	1
Cardiovascular disorder	1	0	0	1
Carditis	1	0	0	1
Cataract nuclear	0	1	0	1
Cataract operation	1	0	0	1
Catheter placement	1	0	0	1
Cell death	0	1	0	1
Central nervous system neoplasm	0	1	0	1
Central venous catheterisation	0	1	0	1
Cerebral hypoperfusion	1	0	0	1
Chest X-ray abnormal	1	0	0	1
Cholecystectomy	1	0	0	1
Cholestatic liver injury	1	0	0	1
Chorioretinal disorder	0	0	1	1
Choroiditis	0	1	0	1
Chronic hepatitis	1	0	0	1
Chronic myeloid leukaemia	1	0	0	1
Clavicle fracture	0	1	0	1
Coccydynia	0	1	0	1
Cognitive disorder	1	0	0	1
Colectomy	1	0	0	1
Colon cancer	1	0	0	1
Colonic polyp	1	0	0	1
Colorectal cancer	1	0	0	1
Coma	0	0	1	1
Coma acidotic	0	1	0	1
Crying	0	1	0	1
Cutaneous sarcoidosis	1	0	0	1
Cytokine storm	1	0	0	1
Cytomegalovirus test positive	1	0	0	1
Cytoreductive surgery	0	1	0	1
Defaecation urgency	1	0	0	1
Dementia Alzheimer's type	1	0	0	1
Derailment	1	0	0	1
Dermatitis bullous	0	1	0	1
Dermatitis contact	1	0	0	1
Dermatitis exfoliative	1	0	0	1
Dermatitis psoriasiform	0	1	0	1
Diabetes mellitus inadequate control	0	1	0	1
Diabetic complication	1	0	0	1
Diabetic ketoacidotic hyperglycaemic coma	1	0	0	1
Disorientation	1	0	0	1
Disseminated intravascular coagulation	1	0	0	1
Diverticulum intestinal	1	0	0	1
Dizziness exertional	1	0	0	1
Drain removal	0	1	0	1
Drug administration error	0	1	0	1
Drug effect delayed	0	1	0	1
Drug interaction	1	0	0	1
Drug prescribing error	1	0	0	1
Drug tolerance	0	1	0	1
Duodenitis	0	1	0	1
Dyskinesia	1	0	0	1
Dysphoria	1	0	0	1
Dyspnoea at rest	0	1	0	1
Dyspraxia	1	0	0	1
Dysuria	1	0	0	1
Ear discomfort	1	0	0	1
Ear pain	0	1	0	1
Early satiety	1	0	0	1
Eating disorder	1	0	0	1
Eczema nummular	1	0	0	1
Electrocardiogram ST segment elevation	0	1	0	1
Electrocardiogram abnormal	1	0	0	1
Encephalitis viral	0	1	0	1
Endocrine pancreatic disorder	1	0	0	1
Endodontic procedure	1	0	0	1
Enterocolitis	1	0	0	1
Eosinophilic bronchitis	0	1	0	1
Eosinophilic fasciitis	0	1	0	1
Erectile dysfunction	1	0	0	1
Erythema nodosum	0	1	0	1
Eschar	1	0	0	1
Escherichia bacteraemia	0	1	0	1
Eye disorder	0	1	0	1
Eye irritation	1	0	0	1
Eye oedema	0	1	0	1
Eye operation	1	0	0	1
Eyelash discolouration	0	1	0	1
Eyelid disorder	1	0	0	1
Face injury	1	0	0	1
Facial spasm	1	0	0	1
Faeces hard	1	0	0	1
Fasciitis	0	1	0	1
Fear of death	1	0	0	1
Febrile neutropenia	0	1	0	1
Feeling hot	0	1	0	1
Feeling of body temperature change	0	1	0	1
Femoral neck fracture	0	1	0	1
Femur fracture	0	1	0	1
Fibrosis	1	0	0	1
Flat affect	1	0	0	1
Fluid retention	1	0	0	1
Food craving	0	1	0	1
Freezing phenomenon	1	0	0	1
Frequent bowel movements	0	1	0	1
Full blood count decreased	0	1	0	1
Fungal infection	1	0	0	1
Fungal skin infection	0	1	0	1
Gastric cancer	1	0	0	1
Gastric operation	0	1	0	1
Gastric ulcer	0	1	0	1
Gastroenteritis	0	1	0	1
Gastroenteritis viral	0	1	0	1
Gastrointestinal carcinoma	1	0	0	1
Gastrointestinal necrosis	1	0	0	1
Gastrointestinal obstruction	0	1	0	1
Gastrointestinal oedema	1	0	0	1
Gastrointestinal toxicity	1	0	0	1
Gastrointestinal tube insertion	1	0	0	1
Gastrointestinal ulcer	0	1	0	1
Generalised erythema	1	0	0	1
Genital hypoaesthesia	1	0	0	1
Genitourinary tract infection	0	1	0	1
Gingival bleeding	1	0	0	1
Gingivitis	0	1	0	1
Glioblastoma	1	0	0	1
Globulins decreased	1	0	0	1
Globulins increased	0	1	0	1
Glomerular filtration rate abnormal	1	0	0	1
Glomerular filtration rate decreased	1	0	0	1
Glossodynia	1	0	0	1
Glycosylated haemoglobin increased	1	0	0	1
Grand mal convulsion	0	1	0	1
Haemangioma	0	1	0	1
Haematocrit increased	1	0	0	1
Haemorrhage urinary tract	1	0	0	1
Haemorrhagic stroke	0	1	0	1
Hair texture abnormal	1	0	0	1
Head injury	0	1	0	1
Hearing impaired	0	1	0	1
Heart rate abnormal	1	0	0	1
Heart rate irregular	1	0	0	1
Heat rash	1	0	0	1
Hemiplegia	1	0	0	1
Hepatic cancer metastatic	1	0	0	1
Hepatic encephalopathy	1	0	0	1
Hepatic fibrosis	1	0	0	1
Hepatic lesion	1	0	0	1
Hepatic neoplasm	0	1	0	1
Hepatic steatosis	1	0	0	1
Hepatitis E	1	0	0	1
Hepatorenal syndrome	1	0	0	1
Herpes ophthalmic	1	0	1	1
Herpes simplex	1	0	0	1
Herpes virus infection	0	0	1	1
Hiatus hernia	0	1	0	1
Hiccups	1	0	0	1
Hilar lymphadenopathy	0	1	0	1
Hip arthroplasty	1	0	0	1
Hip fracture	0	1	0	1
Histone antibody	0	0	1	1
Hormone level abnormal	1	0	0	1
Hospice care	1	0	0	1
Humerus fracture	0	1	0	1
Hunger	1	0	0	1
Hydroureter	1	0	0	1
Hyperacusis	1	0	0	1
Hyperaldosteronism	1	0	0	1
Hypercalcaemia of malignancy	1	0	0	1
Hyperhomocysteinaemia	1	0	0	1
Hyperlipasaemia	1	0	0	1
Hypermetabolism	0	1	0	1
Hypernatraemia	0	0	1	1
Hyperprolactinaemia	0	1	0	1
Hyperproteinaemia	1	0	0	1
Hyperpyrexia	1	0	0	1
Hyperventilation	0	1	0	1
Hypoglycaemic coma	1	0	0	1
Hypogonadism male	1	0	0	1
Hypophosphataemia	0	1	0	1
Hypoxia	1	0	0	1
IIIrd nerve paresis	1	0	0	1
Ileus paralytic	1	0	0	1
Immunodeficiency	1	0	0	1
Impetigo	0	0	1	1
Indifference	1	0	0	1
Infusion related reaction	0	1	0	1
Infusion site discolouration	0	1	0	1
Infusion site extravasation	1	0	0	1
Infusion site rash	1	0	0	1
Inguinal hernia	1	0	0	1
Injection site erythema	0	1	0	1
Injection site extravasation	0	0	1	1
Injection site inflammation	0	1	0	1
Injection site mass	1	0	0	1
Injection site warmth	0	1	0	1
Insertion of ambulatory peritoneal catheter	0	1	0	1
Insulin resistance	1	0	0	1
Insulin-requiring type 2 diabetes mellitus	1	0	0	1
International normalised ratio increased	1	0	0	1
Intestinal mass	1	0	0	1
Intestinal villi atrophy	1	0	0	1
Intraocular pressure decreased	0	1	0	1
Iris adhesions	1	0	0	1
Iron deficiency anaemia	1	0	0	1
Itching scar	1	0	0	1
Jaundice cholestatic	1	0	0	1
Joint contracture	0	1	0	1
Joint injection	1	0	0	1
Joint injury	0	1	0	1
Joint range of motion decreased	0	1	0	1
Laceration	0	1	0	1
Lacrimation increased	1	0	0	1
Lactic acidosis	1	0	0	1
Laryngeal inflammation	1	0	0	1
Latent autoimmune diabetes in adults	0	1	0	1
Laziness	1	0	0	1
Leukaemia	0	1	0	1
Limb injury	1	0	0	1
Lip and/or oral cavity cancer	1	0	0	1
Lip discolouration	1	0	0	1
Lip disorder	1	0	0	1
Lip oedema	0	1	0	1
Lip swelling	1	0	0	1
Lipoma	1	0	0	1
Liver abscess	1	0	0	1
Liver injury	0	1	0	1
Liver tenderness	1	0	0	1
Liver transplant rejection	0	0	1	1
Localised oedema	1	0	0	1
Lung infiltration	1	0	0	1
Lung neoplasm malignant	1	0	0	1
Lymph gland infection	1	0	0	1
Lymphadenectomy	0	1	0	1
Lymphangiectasia	0	1	0	1
Lymphatic disorder	0	1	0	1
Lymphocyte percentage decreased	1	0	0	1
Lymphocytic infiltration	1	0	0	1
Lymphocytosis	0	1	0	1
Maculopathy	1	0	0	1
Malignant melanoma stage IV	0	1	0	1
Mantle cell lymphoma	0	1	0	1
Mastitis	1	0	0	1
Mean cell haemoglobin increased	1	0	0	1
Mean platelet volume decreased	1	0	0	1
Mean platelet volume increased	1	0	0	1
Medical device discomfort	1	0	0	1
Melaena	0	1	0	1
Melanocytic naevus	0	1	0	1
Meningioma	0	1	0	1
Meningitis noninfective	0	1	0	1
Menopausal symptoms	0	1	0	1
Mental disorder due to a general medical condition	0	1	0	1
Mesenteritis	1	0	0	1
Metabolic acidosis	0	1	0	1
Metabolic disorder	0	1	0	1
Metastases to bone	0	1	0	1
Metastases to kidney	1	0	0	1
Metastases to liver	1	0	0	1
Metastases to meninges	0	1	0	1
Metastases to skin	1	0	0	1
Metastases to spine	1	0	0	1
Metastatic neoplasm	1	0	0	1
Microcytosis	1	0	0	1
Micrographic skin surgery	1	0	0	1
Micturition disorder	0	1	0	1
Middle ear effusion	0	1	0	1
Miller Fisher syndrome	0	0	1	1
Mitochondrial cytopathy	1	0	0	1
Mobility decreased	1	0	0	1
Monocyte percentage increased	1	0	0	1
Mood swings	0	1	0	1
Motor dysfunction	0	1	0	1
Mouth ulceration	1	0	0	1
Mucosal erosion	0	1	0	1
Multiple fractures	0	1	0	1
Multiple sclerosis	0	1	0	1
Muscle disorder	1	0	0	1
Muscle necrosis	1	0	0	1
Musculoskeletal chest pain	0	1	0	1
Myelitis transverse	0	1	0	1
Myositis ossificans	0	1	0	1
Nail growth abnormal	1	0	0	1
Natural killer cell count decreased	1	0	0	1
Necrosis	0	1	0	1
Necrotising fasciitis	1	0	0	1
Necrotising gastritis	0	1	0	1
Neoplasm skin	0	1	0	1
Nephritis allergic	1	0	0	1
Nephrolithiasis	0	1	0	1
Nerve root injury lumbar	1	0	0	1
Neuralgia	0	1	0	1
Neuromyopathy	1	0	0	1
Neurotoxicity	1	0	0	1
Neutrophil percentage increased	1	0	0	1
Night sweats	0	1	0	1
Normochromic normocytic anaemia	1	0	0	1
Obstruction	1	0	0	1
Obstructive airways disorder	1	0	0	1
Occult blood positive	0	1	0	1
Ocular sarcoidosis	0	1	0	1
Oedema genital	1	0	0	1
Oesophageal candidiasis	0	1	0	1
Oesophageal haemorrhage	1	0	0	1
Oesophageal stenosis	1	0	0	1
Oesophageal ulcer	1	0	0	1
Oncologic complication	1	0	0	1
Onychomycosis	1	0	0	1
Oral candidiasis	0	1	0	1
Oral herpes	0	1	0	1
Oral infection	1	0	0	1
Oral pruritus	1	0	0	1
Organ failure	1	0	0	1
Orthopnoea	0	1	0	1
Osmotic demyelination syndrome	1	0	0	1
Osteoarthritis	0	1	0	1
Osteolysis	1	0	0	1
Osteopenia	0	1	0	1
Osteoporosis	0	1	0	1
Oxygen saturation abnormal	1	0	0	1
PO2 decreased	1	0	0	1
Pachymeningitis	0	1	0	1
Pain management	0	1	0	1
Pain of skin	1	0	0	1
Pallor	1	0	0	1
Palmar-plantar erythrodysaesthesia syndrome	1	0	0	1
Pancreatic cyst	1	0	0	1
Pancreatic enzymes increased	1	0	0	1
Pancreatic islets hyperplasia	1	0	0	1
Pancreatic mass	1	0	0	1
Pancreatitis chronic	1	0	0	1
Panniculitis	0	1	0	1
Paranasal sinus hypersecretion	1	0	0	1
Paraneoplastic retinopathy	0	1	0	1
Paraparesis	1	0	0	1
Parapsoriasis	0	1	0	1
Paronychia	1	0	0	1
Pathological fracture	0	1	0	1
Pelvic pain	1	0	0	1
Pemphigus	0	1	0	1
Performance status decreased	0	0	1	1
Perianal streptococcal infection	1	0	0	1
Periodontitis	0	1	0	1
Periorbital haematoma	0	1	0	1
Peripheral coldness	1	0	0	1
Peripheral ischaemia	0	1	0	1
Peritoneal disorder	0	1	0	1
Peritonitis	0	1	0	1
Perivascular dermatitis	0	1	0	1
Personality change	1	0	0	1
Pharyngeal hypoaesthesia	1	0	0	1
Pharyngeal oedema	0	1	0	1
Pharyngeal ulceration	1	0	0	1
Photophobia	1	0	0	1
Photopsia	0	1	0	1
Pigmentation disorder	0	1	0	1
Piloerection	1	0	0	1
Pityriasis rubra pilaris	1	0	0	1
Platelet count abnormal	1	0	0	1
Platelet transfusion	1	0	0	1
Pneumonia aspiration	1	0	0	1
Pneumonia cytomegaloviral	1	0	0	1
Pneumonia pneumococcal	0	1	0	1
Pneumonia primary atypical	1	0	0	1
Portal hypertension	1	0	0	1
Portal vein thrombosis	0	1	0	1
Post procedural complication	1	0	0	1
Post procedural haemorrhage	0	1	0	1
Postoperative wound complication	0	1	0	1
Pre-existing condition improved	1	0	0	1
Premature labour	0	1	0	1
Primary adrenal insufficiency	0	1	0	1
Primary hypothyroidism	1	0	0	1
Progressive multifocal leukoencephalopathy	1	0	0	1
Prostatic disorder	1	0	0	1
Protein total abnormal	1	0	0	1
Protein total increased	1	0	0	1
Proteinuria	1	0	0	1
Psychomotor hyperactivity	1	0	0	1
Psychotic disorder	0	1	0	1
Pulmonary fibrosis	0	1	0	1
Pulmonary thrombosis	1	0	0	1
Pulmonary toxicity	1	0	0	1
Purpura	1	0	0	1
Radiation associated pain	0	1	0	1
Radiation necrosis	1	0	0	1
Radiotherapy	0	0	1	1
Rectal cancer	0	1	0	1
Recurrent cancer	1	0	0	1
Refusal of treatment by patient	1	0	0	1
Renal atrophy	1	0	0	1
Renal pain	1	0	0	1
Renal transplant	1	0	0	1
Renal tubular disorder	1	0	0	1
Respiration abnormal	1	0	0	1
Respiratory arrest	0	1	0	1
Respiratory tract infection	1	0	0	1
Restless legs syndrome	0	1	0	1
Restlessness	1	0	0	1
Retching	1	0	0	1
Reticulocyte count decreased	0	1	0	1
Retinal haemorrhage	1	0	0	1
Retroperitoneal haemorrhage	0	1	0	1
Rhinitis	1	0	0	1
Road traffic accident	0	1	0	1
Routine health maintenance	1	0	0	1
Salivary gland mass	0	1	0	1
Scar	0	1	0	1
Sciatica	1	0	0	1
Scleral oedema	0	1	0	1
Scrotal angiokeratoma	1	0	0	1
Seasonal allergy	1	0	0	1
Sensitivity of teeth	1	0	0	1
Sensory disturbance	0	1	0	1
Septic encephalopathy	1	0	0	1
Serum sickness	0	1	0	1
Shock	0	1	0	1
Shock haemorrhagic	1	0	0	1
Short-bowel syndrome	1	0	0	1
Sialoadenitis	0	1	0	1
Sinus disorder	1	0	0	1
Skeletal injury	1	0	0	1
Skin bacterial infection	0	1	0	1
Skin mass	0	1	0	1
Skin neoplasm excision	0	1	0	1
Skin ulcer	0	1	0	1
Sleep disorder due to general medical condition, insomnia type	1	0	0	1
Soft tissue necrosis	1	0	0	1
Soliloquy	0	1	0	1
Spinal compression fracture	1	0	0	1
Spinal disorder	1	0	0	1
Spinal osteoarthritis	0	1	0	1
Spleen disorder	1	0	0	1
Splenic infarction	0	1	0	1
Splenic rupture	0	0	1	1
Staphylococcal infection	1	0	0	1
Status epilepticus	1	0	0	1
Stevens-Johnson syndrome	1	0	0	1
Stress fracture	1	0	0	1
Sunburn	1	0	0	1
Supraventricular tachycardia	1	0	0	1
Tachyarrhythmia	1	0	0	1
Tachyphrenia	0	1	0	1
Temperature intolerance	1	0	0	1
Temporal arteritis	0	1	0	1
Tenderness	1	0	0	1
Tendon rupture	0	1	0	1
Tendonitis	1	0	0	1
Tension	0	1	0	1
Therapy responder	1	0	0	1
Thinking abnormal	0	1	0	1
Throat tightness	0	1	0	1
Thrombocytopenic purpura	1	0	0	1
Thrombocytosis	1	0	0	1
Thyroglobulin increased	0	1	0	1
Thyroxine free decreased	1	0	0	1
Thyroxine free increased	1	0	0	1
Thyroxine increased	0	1	0	1
Tic	0	1	0	1
Tinea cruris	1	0	0	1
Tongue discolouration	0	1	0	1
Tooth abscess	1	0	0	1
Tooth disorder	1	0	0	1
Tooth loss	1	0	0	1
Toxic epidermal necrolysis	1	0	0	1
Toxic skin eruption	0	1	0	1
Tracheal disorder	1	0	0	1
Transferrin decreased	1	0	0	1
Transfusion-related acute lung injury	1	0	0	1
Transitional cell carcinoma	1	0	0	1
Transplant rejection	1	0	0	1
Traumatic intracranial haemorrhage	0	1	0	1
Tri-iodothyronine free decreased	1	0	0	1
Tricuspid valve prolapse	0	1	0	1
Troponin increased	1	0	0	1
Tumour flare	1	0	0	1
Tumour lysis syndrome	1	0	0	1
Tumour marker increased	0	1	0	1
Type III immune complex mediated reaction	1	0	0	1
Underdose	0	0	1	1
Undersensing	1	0	0	1
Unevaluable event	1	0	0	1
Urinary tract infection bacterial	0	1	0	1
Urine analysis abnormal	1	0	0	1
VIIth nerve paralysis	1	0	0	1
Varicella	1	0	0	1
Varicocele	1	0	0	1
Vascular injury	1	0	0	1
Vasculitic rash	0	1	0	1
Vasculitis cerebral	0	1	0	1
Vein disorder	0	1	0	1
Venous thrombosis	0	0	1	1
Ventricular tachycardia	0	1	0	1
Vestibular neuronitis	0	1	0	1
Visual field defect	0	1	0	1
Vitamin D deficiency	0	1	0	1
Vitritis	1	0	0	1
Vulval cancer	0	1	0	1
Warm type haemolytic anaemia	0	1	0	1
Wheelchair user	1	0	0	1
White blood cell count abnormal	0	1	0	1
Withdrawal syndrome	1	0	0	1
Wound complication	0	1	0	1
Wound secretion	1	0	0	1
Xerophthalmia	1	0	0	1

## Sheet: VigiBase.PembroM.Reaction.Sex
Reaction (MedDRA level 4 name)	male_cases	female_cases	not_known_cases	null_cases	number_of_cases
Malignant neoplasm progression	199	154	0	100	453
Fatigue	147	99	0	2	248
Death	108	63	0	5	176
Diarrhoea	72	53	0	4	129
Nausea	64	53	0	0	117
Rash	55	48	0	5	108
Pruritus	57	42	0	2	101
Dyspnoea	49	35	0	1	85
Pyrexia	47	35	0	3	85
Vitiligo	44	38	1	1	84
Asthenia	52	29	0	1	82
Arthralgia	38	40	0	3	81
Adverse event	26	25	0	23	74
Hypothyroidism	35	35	0	4	74
Decreased appetite	42	28	0	0	70
Pneumonitis	30	32	0	6	68
Headache	32	33	0	1	66
Vomiting	34	32	0	0	66
Colitis	27	27	0	6	60
Drug ineffective	30	16	0	9	55
Pain	27	25	0	0	52
Weight decreased	36	16	0	0	52
Cough	31	17	0	0	48
Anaemia	30	17	0	0	47
Constipation	31	13	0	0	44
Myalgia	25	17	0	1	43
Abdominal pain	19	19	0	2	40
Hyperthyroidism	13	20	0	5	38
Acute kidney injury	16	20	0	0	36
Metastatic malignant melanoma	16	14	0	2	32
Malaise	16	13	0	1	30
Muscular weakness	23	7	0	0	30
Toxicity to various agents	3	5	0	22	30
Disease progression	15	11	0	3	29
Weight increased	18	11	0	0	29
Chills	14	14	0	0	28
Pain in extremity	14	13	0	1	28
Rash maculo-papular	16	12	0	0	28
Adrenal insufficiency	12	13	0	2	27
Back pain	11	16	0	0	27
Dizziness	16	11	0	0	27
Hyponatraemia	17	10	0	0	27
General physical health deterioration	17	8	0	1	26
Hypophysitis	14	9	0	3	26
Uveitis	9	13	1	2	25
Anxiety	12	12	0	0	24
Alanine aminotransferase increased	14	9	0	0	23
Autoimmune hepatitis	17	6	0	0	23
Gait disturbance	15	8	0	0	23
Pemphigoid	17	2	0	4	23
Aspartate aminotransferase increased	13	9	0	0	22
Chest pain	14	8	0	0	22
Dry mouth	11	10	0	1	22
Peripheral swelling	9	12	0	1	22
Dehydration	13	8	0	0	21
Erythema	12	7	0	2	21
Confusional state	15	4	0	1	20
Hepatitis	10	9	0	1	20
Psoriasis	11	8	0	1	20
Somnolence	9	11	0	0	20
Arthritis	7	10	0	2	19
Feeling abnormal	13	5	0	1	19
Hepatic enzyme increased	13	6	0	0	19
Inappropriate schedule of drug administration	11	8	0	0	19
Lipase increased	10	8	0	1	19
Pleural effusion	10	9	0	0	19
Blood glucose increased	11	5	0	2	18
Hyperglycaemia	10	8	0	0	18
Off label use	6	12	0	0	18
Dyspnoea exertional	13	4	0	0	17
Insomnia	11	6	0	0	17
Pulmonary embolism	14	3	0	0	17
Thyroiditis	4	13	0	0	17
Type 1 diabetes mellitus	7	8	0	2	17
Diabetes mellitus	11	5	0	0	16
Hypotension	10	6	0	0	16
Interstitial lung disease	13	3	0	0	16
Pancreatitis	6	10	0	0	16
Sepsis	11	5	0	0	16
Urinary tract infection	10	6	0	0	16
Autoimmune colitis	6	9	0	0	15
Dry skin	11	4	0	0	15
Lymphadenopathy	7	8	0	0	15
Metastases to central nervous system	7	5	0	3	15
Visual impairment	4	11	0	0	15
Diabetic ketoacidosis	7	7	0	0	14
Dysphagia	7	7	0	0	14
Eczema	10	4	0	0	14
Lung disorder	7	7	0	0	14
Neuropathy peripheral	8	4	0	2	14
Seizure	8	6	0	0	14
Therapy non-responder	5	4	0	5	14
Thrombocytopenia	4	10	0	0	14
Depression	6	7	0	0	13
Hepatocellular injury	7	5	0	1	13
Oedema peripheral	6	6	0	1	13
Pneumonia	6	5	0	2	13
Product use issue	7	6	0	0	13
Rash generalised	8	4	0	1	13
Renal failure	9	3	0	1	13
Abdominal pain upper	6	6	0	0	12
Influenza like illness	6	5	0	1	12
Malignant melanoma	7	4	0	1	12
Platelet count decreased	9	3	0	0	12
Blood bilirubin increased	10	1	0	0	11
Blood creatinine increased	7	3	0	1	11
Hypokalaemia	4	6	0	1	11
Paraesthesia	7	4	0	0	11
Therapy partial responder	4	1	0	6	11
Transaminases increased	6	5	0	0	11
Abdominal discomfort	7	3	0	0	10
Cellulitis	7	3	0	0	10
Drug dose omission	6	4	0	0	10
Fall	5	5	0	0	10
Hepatotoxicity	6	3	0	1	10
Musculoskeletal pain	7	3	0	0	10
Neutropenia	7	3	0	0	10
Rash pruritic	7	3	0	0	10
Rhabdomyolysis	7	2	0	1	10
Stomatitis	6	3	0	1	10
Thyroid disorder	2	7	0	1	10
Tubulointerstitial nephritis	3	6	0	1	10
Atrial fibrillation	7	2	0	0	9
Balance disorder	6	3	0	0	9
Blood alkaline phosphatase increased	6	3	0	0	9
Cerebral haemorrhage	6	3	0	0	9
Herpes zoster	6	3	0	0	9
Inflammation	5	3	0	1	9
Myositis	6	2	0	1	9
Neoplasm malignant	8	0	0	1	9
Pruritus generalised	4	4	0	1	9
Sinusitis	4	5	0	0	9
Skin discolouration	5	4	0	0	9
Amylase increased	4	4	0	0	8
Blood creatine phosphokinase increased	5	3	0	0	8
Blood potassium decreased	4	4	0	0	8
Cholestasis	5	3	0	0	8
Colitis microscopic	5	3	0	0	8
Dysphonia	4	4	0	0	8
Eosinophilia	5	3	0	0	8
Guillain-Barre syndrome	5	1	0	2	8
Hyperhidrosis	5	3	0	0	8
Iridocyclitis	5	3	0	0	8
Joint swelling	5	3	0	0	8
Lethargy	5	3	0	0	8
Lichenoid keratosis	5	3	0	0	8
Lymphocyte count decreased	7	1	0	0	8
Mucosal inflammation	5	3	0	0	8
Myasthenia gravis	4	2	0	2	8
Nephritis	5	2	0	1	8
Oropharyngeal pain	2	6	0	0	8
Rash erythematous	8	0	0	0	8
Sleep disorder	4	4	0	0	8
Tachycardia	6	2	0	0	8
Tremor	5	3	0	0	8
Tumour pseudoprogression	0	5	0	3	8
Vision blurred	3	5	0	0	8
White blood cell count decreased	3	5	0	0	8
Abdominal distension	4	3	0	0	7
Autoimmune hypothyroidism	5	2	0	0	7
Autoimmune thyroiditis	6	1	0	0	7
Blood lactate dehydrogenase increased	5	2	0	0	7
Brain oedema	4	3	0	0	7
Cardiac arrest	6	1	0	0	7
Chest discomfort	4	3	0	0	7
Condition aggravated	5	2	0	0	7
Drug-induced liver injury	3	4	0	0	7
Dyspepsia	3	4	0	0	7
Flushing	3	4	0	0	7
Immune-mediated adverse reaction	2	4	0	1	7
International normalised ratio increased	6	1	0	0	7
Mass	4	3	0	0	7
Melanoma recurrent	4	2	0	1	7
Nasopharyngitis	4	3	0	0	7
Organising pneumonia	3	4	0	0	7
Productive cough	5	2	0	0	7
Respiratory failure	5	2	0	0	7
Skin lesion	5	2	0	0	7
Systemic inflammatory response syndrome	1	6	0	0	7
Therapeutic response unexpected	5	2	0	0	7
Urinary retention	7	0	0	0	7
Urticaria	4	2	0	1	7
Wheezing	5	2	0	0	7
Amnesia	3	3	0	0	6
Autoimmune uveitis	1	5	0	0	6
Blindness	2	3	0	1	6
Blister	4	1	0	1	6
Blood thyroid stimulating hormone increased	2	4	0	0	6
Bone pain	5	1	0	0	6
Bronchitis	6	0	0	0	6
Cerebrovascular accident	3	2	0	1	6
Cortisol decreased	4	1	0	1	6
Delirium	5	1	0	0	6
Dysarthria	4	2	0	0	6
Dysgeusia	1	5	0	0	6
Eyelid ptosis	3	3	0	0	6
Failure to thrive	4	2	0	0	6
Feeling cold	5	1	0	0	6
Flatulence	4	2	0	0	6
Gait inability	5	1	0	0	6
Gastritis	3	3	0	0	6
Gastrointestinal haemorrhage	5	1	0	0	6
Haematochezia	5	1	0	0	6
Haemolytic anaemia	2	4	0	0	6
Hepatic function abnormal	0	6	0	0	6
Hypertension	5	1	0	0	6
Hypoaesthesia	3	3	0	0	6
Influenza	5	1	0	0	6
Leukocytosis	2	4	0	0	6
Liver function test increased	3	3	0	0	6
Lower respiratory tract infection	2	4	0	0	6
Lymphocytic hypophysitis	3	2	0	1	6
Myocarditis	5	1	0	0	6
Neoplasm	1	5	0	0	6
Neoplasm progression	3	3	0	0	6
Pancytopenia	1	4	0	1	6
Pulmonary mass	5	1	0	0	6
Pulmonary oedema	4	2	0	0	6
Rhinorrhoea	5	1	0	0	6
Sjogren's syndrome	3	3	0	0	6
Skin exfoliation	5	1	0	0	6
Small intestinal obstruction	4	2	0	0	6
Ageusia	3	2	0	0	5
Alopecia	1	4	0	0	5
Ascites	3	2	0	0	5
Autoimmune disorder	3	1	0	1	5
Brain neoplasm	2	2	0	1	5
Conjunctivitis	2	3	0	0	5
C-reactive protein increased	2	3	0	0	5
Deep vein thrombosis	4	1	0	0	5
Depressed mood	2	3	0	0	5
Dermatitis	5	0	0	0	5
Drug effect incomplete	1	2	0	2	5
Dry eye	3	2	0	0	5
Eye pain	1	4	0	0	5
Fulminant type 1 diabetes mellitus	5	0	0	0	5
Gamma-glutamyltransferase increased	2	3	0	0	5
Haemoglobin decreased	5	0	0	0	5
Hepatic pain	2	2	0	1	5
Hypersensitivity	2	2	0	1	5
Immune system disorder	3	2	0	0	5
Large intestine perforation	2	3	0	0	5
Lymphopenia	5	0	0	0	5
Memory impairment	4	1	0	0	5
Mental status changes	2	2	0	1	5
Muscle spasms	1	4	0	0	5
Musculoskeletal stiffness	2	3	0	0	5
Myopathy	5	0	0	0	5
Neck pain	2	3	0	0	5
Optic neuritis	3	2	0	0	5
Pollakiuria	4	1	0	0	5
Polyarthritis	3	2	0	0	5
Product use in unapproved indication	2	2	0	1	5
Retinal detachment	1	4	0	0	5
Rheumatoid arthritis	2	3	0	0	5
Sarcoidosis	1	3	0	1	5
Septic shock	5	0	0	0	5
Skin disorder	3	2	0	0	5
Skin toxicity	1	3	0	1	5
Swelling	2	3	0	0	5
Syncope	4	1	0	0	5
Vertigo	3	2	0	0	5
Visual acuity reduced	3	2	0	0	5
Weight fluctuation	4	1	0	0	5
Acute respiratory distress syndrome	4	0	0	0	4
Aplasia pure red cell	2	2	0	0	4
Aspiration	2	2	0	0	4
Autoimmune arthritis	1	3	0	0	4
Autoimmune haemolytic anaemia	2	2	0	0	4
Autoimmune nephritis	2	1	0	1	4
Autoimmune pancreatitis	2	2	0	0	4
Axonal neuropathy	3	1	0	0	4
Blood creatine phosphokinase MB increased	3	1	0	0	4
Blood pressure increased	3	1	0	0	4
Blood test abnormal	2	2	0	0	4
Blood thyroid stimulating hormone decreased	2	2	0	0	4
Blood urea increased	3	1	0	0	4
Body temperature increased	2	2	0	0	4
Burning sensation	1	2	0	1	4
Cancer pain	3	1	0	0	4
Cardiac failure	3	1	0	0	4
Central nervous system lesion	1	2	0	1	4
Cheilitis	2	2	0	0	4
Chronic obstructive pulmonary disease	4	0	0	0	4
Clostridium difficile colitis	3	1	0	0	4
Colitis ulcerative	3	1	0	0	4
Cystitis	4	0	0	0	4
Cytokine release syndrome	2	2	0	0	4
Depressed level of consciousness	3	1	0	0	4
Diverticulitis	1	3	0	0	4
Drug eruption	3	1	0	0	4
Eye swelling	2	2	0	0	4
Gastrointestinal disorder	2	2	0	0	4
General physical condition abnormal	0	4	0	0	4
Hair colour changes	2	1	0	1	4
Hallucination	2	2	0	0	4
Heart rate increased	3	1	0	0	4
Hepatic enzyme abnormal	3	1	0	0	4
Hypercalcaemia	3	0	0	1	4
Hypopituitarism	3	1	0	0	4
Immune thrombocytopenic purpura	3	1	0	0	4
Impaired healing	2	2	0	0	4
Infection	3	1	0	0	4
Kidney transplant rejection	3	0	0	1	4
Liver disorder	3	1	0	0	4
Liver function test abnormal	1	3	0	0	4
Lymphoedema	3	1	0	0	4
Melanocytic naevus	0	4	0	0	4
Metastases to lung	3	1	0	0	4
Migraine	0	4	0	0	4
Myelodysplastic syndrome	3	1	0	0	4
Nervous system disorder	2	2	0	0	4
No adverse event	0	4	0	0	4
Palpitations	2	2	0	0	4
Poor quality sleep	2	2	0	0	4
Pulmonary pain	1	3	0	0	4
Pulmonary sarcoidosis	1	3	0	0	4
Rash papular	3	1	0	0	4
Renal impairment	2	2	0	0	4
Speech disorder	1	3	0	0	4
Tumour haemorrhage	2	2	0	0	4
Unresponsive to stimuli	4	0	0	0	4
Upper respiratory tract infection	2	2	0	0	4
Abdominal pain lower	1	2	0	0	3
Abnormal behaviour	3	0	0	0	3
Acidosis	1	2	0	0	3
Acute coronary syndrome	3	0	0	0	3
Adrenocorticotropic hormone deficiency	1	2	0	0	3
Adverse drug reaction	2	1	0	0	3
Anal incontinence	3	0	0	0	3
Aphasia	1	1	0	1	3
Appetite disorder	1	2	0	0	3
Ataxia	1	2	0	0	3
Autoimmune neuropathy	2	0	0	1	3
Blindness unilateral	1	2	0	0	3
Blood sodium decreased	1	2	0	0	3
Breath sounds abnormal	1	2	0	0	3
Candida infection	1	2	0	0	3
Cataract	0	3	0	0	3
Cholangitis	2	1	0	0	3
Cholelithiasis	1	2	0	0	3
Contusion	1	2	0	0	3
Crohn's disease	1	2	0	0	3
Cutaneous sarcoidosis	1	2	0	0	3
Deafness	0	3	0	0	3
Demyelinating polyneuropathy	2	0	0	1	3
Dermatitis bullous	2	1	0	0	3
Dermatitis psoriasiform	2	1	0	0	3
Diplopia	3	0	0	0	3
Discomfort	1	2	0	0	3
Disturbance in attention	1	2	0	0	3
Drug effect decreased	1	2	0	0	3
Drug interaction	2	1	0	0	3
Dysstasia	1	2	0	0	3
Dysuria	3	0	0	0	3
Ejection fraction decreased	1	2	0	0	3
Emotional disorder	2	1	0	0	3
Enteritis	2	1	0	0	3
Epilepsy	3	0	0	0	3
Eyelid oedema	1	2	0	0	3
Fear	1	2	0	0	3
Febrile neutropenia	0	3	0	0	3
Feeding disorder	1	2	0	0	3
Feeling hot	0	3	0	0	3
Food intolerance	0	3	0	0	3
Gastrointestinal motility disorder	1	2	0	0	3
Gastrooesophageal reflux disease	2	1	0	0	3
Generalised oedema	1	2	0	0	3
Granulomatosis with polyangiitis	0	3	0	0	3
Groin pain	1	2	0	0	3
Haematoma	2	1	0	0	3
Haemoptysis	3	0	0	0	3
Head discomfort	2	1	0	0	3
Hepatic failure	2	1	0	0	3
Hiccups	2	1	0	0	3
Hot flush	2	1	0	0	3
Hyperkalaemia	2	1	0	0	3
Hypersomnia	2	1	0	0	3
Hypoalbuminaemia	2	1	0	0	3
Hypothalamo-pituitary disorder	1	2	0	0	3
Immunisation reaction	1	2	0	0	3
Incorrect dose administered	0	3	0	0	3
Increased appetite	2	1	0	0	3
Intestinal obstruction	1	2	0	0	3
Iritis	0	3	0	0	3
Ischaemic stroke	0	3	0	0	3
Jaundice	3	0	0	0	3
Joint effusion	0	3	0	0	3
Keratoacanthoma	2	1	0	0	3
Limbic encephalitis	3	0	0	0	3
Lip ulceration	0	3	0	0	3
Localised infection	2	1	0	0	3
Lung infection	3	0	0	0	3
Meningitis aseptic	1	2	0	0	3
Middle insomnia	2	1	0	0	3
Mood altered	1	2	0	0	3
Movement disorder	2	1	0	0	3
Multiple organ dysfunction syndrome	1	2	0	0	3
Myasthenia gravis crisis	3	0	0	0	3
Nasal congestion	2	1	0	0	3
Neuromyopathy	2	1	0	0	3
Neutrophil count decreased	3	0	0	0	3
Night sweats	0	3	0	0	3
Nodule	2	1	0	0	3
Oral fungal infection	2	1	0	0	3
Oral herpes	1	2	0	0	3
Oral pain	2	1	0	0	3
Oxygen saturation decreased	0	3	0	0	3
Pancreatitis acute	1	1	0	1	3
Panniculitis	0	3	0	0	3
Papule	1	2	0	0	3
Parosmia	2	1	0	0	3
Partial seizures	2	1	0	0	3
Performance status decreased	2	0	0	1	3
Pericardial effusion	2	1	0	0	3
Peripheral sensory neuropathy	3	0	0	0	3
Photosensitivity reaction	2	0	0	1	3
Pigmentation disorder	0	2	0	1	3
Pneumothorax	1	2	0	0	3
Rales	0	3	0	0	3
Rash macular	3	0	0	0	3
Renal disorder	1	2	0	0	3
Scab	3	0	0	0	3
Skin haemorrhage	3	0	0	0	3
Skin reaction	1	1	0	1	3
Skin warm	3	0	0	0	3
Squamous cell carcinoma of skin	3	0	0	0	3
Stress	2	1	0	0	3
Sudden death	3	0	0	0	3
Surgery	1	2	0	0	3
Temporal arteritis	0	3	0	0	3
Testicular pain	3	0	0	0	3
Thrombosis	2	1	0	0	3
Thyroid hormones decreased	2	1	0	0	3
Transfusion	2	1	0	0	3
Treatment failure	1	2	0	0	3
Tumour pain	0	3	0	0	3
Urosepsis	3	0	0	0	3
Vanishing bile duct syndrome	0	3	0	0	3
Viral infection	2	1	0	0	3
Viral upper respiratory tract infection	2	1	0	0	3
Vogt-Koyanagi-Harada syndrome	2	1	0	0	3
Abdominal sepsis	0	2	0	0	2
Abnormal faeces	1	1	0	0	2
Abnormal loss of weight	2	0	0	0	2
Abscess	2	0	0	0	2
Acne	1	1	0	0	2
Activated partial thromboplastin time prolonged	2	0	0	0	2
Acute myocardial infarction	2	0	0	0	2
Acute respiratory failure	2	0	0	0	2
Adverse reaction	0	1	0	1	2
Agitation	1	1	0	0	2
Agranulocytosis	0	2	0	0	2
Alopecia areata	1	1	0	0	2
Anaphylactic reaction	1	1	0	0	2
Aphthous ulcer	1	1	0	0	2
Arterial thrombosis	2	0	0	0	2
Arthropathy	1	1	0	0	2
Arthropod bite	2	0	0	0	2
Atelectasis	1	1	0	0	2
Autoimmune myocarditis	1	1	0	0	2
Back injury	2	0	0	0	2
Bacterial infection	1	1	0	0	2
Band neutrophil count increased	0	2	0	0	2
Basal cell carcinoma	2	0	0	0	2
Bile duct necrosis	2	0	0	0	2
Blood albumin decreased	1	1	0	0	2
Blood calcium decreased	1	1	0	0	2
Blood chloride decreased	0	2	0	0	2
Blood cholesterol increased	2	0	0	0	2
Blood corticotrophin decreased	0	2	0	0	2
Blood corticotrophin increased	1	1	0	0	2
Blood glucose fluctuation	2	0	0	0	2
Blood lactic acid increased	0	2	0	0	2
Blood sodium increased	0	2	0	0	2
Blood urine present	1	1	0	0	2
Bone disorder	0	2	0	0	2
Cachexia	0	2	0	0	2
Cardiac disorder	1	1	0	0	2
Cerebral disorder	1	1	0	0	2
Chest X-ray abnormal	1	1	0	0	2
Cholecystitis	0	2	0	0	2
Chorioretinitis	2	0	0	0	2
Choroidal effusion	2	0	0	0	2
Chronic kidney disease	2	0	0	0	2
Chronic myeloid leukaemia	2	0	0	0	2
Clostridium difficile infection	1	1	0	0	2
Congestive cardiomyopathy	0	1	0	1	2
Deafness bilateral	2	0	0	0	2
Dermatitis exfoliative	2	0	0	0	2
Disorientation	2	0	0	0	2
Diverticulum	2	0	0	0	2
Drug hypersensitivity	0	2	0	0	2
Duodenal ulcer	2	0	0	0	2
Duodenitis	1	1	0	0	2
Dyspnoea at rest	1	1	0	0	2
Emotional distress	2	0	0	0	2
Emphysema	1	1	0	0	2
Encephalitis	0	2	0	0	2
Encephalitis autoimmune	1	1	0	0	2
Encephalitis brain stem	0	1	0	1	2
Endocrine disorder	2	0	0	0	2
Eosinophil count increased	1	1	0	0	2
Epistaxis	2	0	0	0	2
Erythema nodosum	0	2	0	0	2
Eye movement disorder	1	1	0	0	2
Eye pruritus	1	1	0	0	2
Facial pain	2	0	0	0	2
Facial paralysis	1	1	0	0	2
Flank pain	2	0	0	0	2
Fluid retention	1	1	0	0	2
Frustration tolerance decreased	0	2	0	0	2
Fungal infection	1	1	0	0	2
Fungal skin infection	0	2	0	0	2
Furuncle	1	1	0	0	2
Gastroenteritis	1	1	0	0	2
Gingivitis	1	1	0	0	2
Glycosylated haemoglobin increased	1	1	0	0	2
Granuloma annulare	0	2	0	0	2
Haematocrit decreased	2	0	0	0	2
Haematuria	2	0	0	0	2
Haemodialysis	2	0	0	0	2
Haemorrhage	0	2	0	0	2
Haemorrhagic erosive gastritis	0	2	0	0	2
Haemorrhoids	1	1	0	0	2
Hair growth abnormal	1	1	0	0	2
Hepatic cirrhosis	2	0	0	0	2
Hepatic lesion	1	1	0	0	2
Hepatic neoplasm	0	2	0	0	2
Hepatitis acute	1	1	0	0	2
Hepatorenal syndrome	1	1	0	0	2
Hiatus hernia	1	1	0	0	2
Histiocytosis haematophagic	0	2	0	0	2
Hydronephrosis	2	0	0	0	2
Hyperlipasaemia	2	0	0	0	2
Hypoacusis	1	1	0	0	2
Hypocalcaemia	1	1	0	0	2
Hypomagnesaemia	1	1	0	0	2
Hypophagia	1	1	0	0	2
Hypopnoea	1	1	0	0	2
Hypoxia	1	1	0	0	2
Ileus paralytic	2	0	0	0	2
Immune-mediated necrotising myopathy	2	0	0	0	2
Impaired driving ability	0	2	0	0	2
Incorrect route of drug administration	2	0	0	0	2
Infusion related reaction	1	1	0	0	2
Infusion site extravasation	1	0	0	1	2
Injection site pain	0	2	0	0	2
Insulin resistance	2	0	0	0	2
Intestinal dilatation	2	0	0	0	2
Intra-abdominal fluid collection	2	0	0	0	2
Intraocular lens implant	2	0	0	0	2
Iris adhesions	2	0	0	0	2
Iris disorder	0	2	0	0	2
Irritability	2	0	0	0	2
Ischaemic hepatitis	0	2	0	0	2
Joint injury	0	2	0	0	2
Joint stiffness	2	0	0	0	2
Keratitis	1	1	0	0	2
Ketoacidosis	0	2	0	0	2
Knee arthroplasty	1	1	0	0	2
Koebner phenomenon	0	2	0	0	2
Lichen planus	1	1	0	0	2
Limb discomfort	1	1	0	0	2
Liver injury	2	0	0	0	2
Lung infiltration	2	0	0	0	2
Lung operation	0	2	0	0	2
Maternal exposure during pregnancy	0	2	0	0	2
Meningitis	2	0	0	0	2
Mental disorder	1	1	0	0	2
Mental impairment	2	0	0	0	2
Metastases to liver	2	0	0	0	2
Metastases to lymph nodes	2	0	0	0	2
Metastases to skin	2	0	0	0	2
Mouth ulceration	1	1	0	0	2
Muscle disorder	2	0	0	0	2
Musculoskeletal chest pain	1	1	0	0	2
Myasthenic syndrome	0	1	0	1	2
Myocardial infarction	2	0	0	0	2
Nasal dryness	0	2	0	0	2
Neck mass	1	1	0	0	2
Necrotising myositis	1	1	0	0	2
Neoplasm recurrence	1	1	0	0	2
Neuralgia	0	2	0	0	2
Neurotoxicity	2	0	0	0	2
Obstruction gastric	1	1	0	0	2
Obstructive pancreatitis	0	2	0	0	2
Oedema	1	1	0	0	2
Oral candidiasis	0	2	0	0	2
Osteoarthritis	0	2	0	0	2
Palliative care	1	1	0	0	2
Pancreatic cyst	2	0	0	0	2
Panic attack	1	1	0	0	2
Papillitis	2	0	0	0	2
Papilloedema	2	0	0	0	2
Paraesthesia oral	1	1	0	0	2
Parapsoriasis	1	1	0	0	2
Parkinson's disease	2	0	0	0	2
Peripheral coldness	2	0	0	0	2
Photophobia	2	0	0	0	2
Plasma cell myeloma	2	0	0	0	2
Pleuritic pain	0	2	0	0	2
Polyuria	2	0	0	0	2
Post procedural complication	1	0	0	1	2
Procedural pain	0	2	0	0	2
Proctalgia	2	0	0	0	2
Proctitis	2	0	0	0	2
Product storage error	0	2	0	0	2
Progressive multifocal leukoencephalopathy	2	0	0	0	2
Protein total decreased	1	1	0	0	2
Psoriatic arthropathy	2	0	0	0	2
Psychiatric symptom	1	1	0	0	2
Pulmonary infarction	2	0	0	0	2
Rash morbilliform	2	0	0	0	2
Rectal haemorrhage	1	1	0	0	2
Red blood cell count decreased	2	0	0	0	2
Renal tubular necrosis	0	2	0	0	2
Respiratory disorder	2	0	0	0	2
Respiratory tract infection	2	0	0	0	2
Retching	2	0	0	0	2
Retinal vein occlusion	1	1	0	0	2
Scratch	2	0	0	0	2
Seasonal allergy	2	0	0	0	2
Seborrhoeic dermatitis	2	0	0	0	2
Secondary adrenocortical insufficiency	2	0	0	0	2
Second primary malignancy	2	0	0	0	2
Sinus tachycardia	2	0	0	0	2
Skin depigmentation	1	1	0	0	2
Skin hypopigmentation	1	1	0	0	2
Skin mass	0	2	0	0	2
Squamous cell carcinoma	2	0	0	0	2
Staphylococcal infection	2	0	0	0	2
Staphylococcus test positive	1	1	0	0	2
Strabismus	0	1	0	1	2
Subretinal fluid	1	1	0	0	2
Supraventricular tachycardia	2	0	0	0	2
Swelling face	1	1	0	0	2
Synovitis	2	0	0	0	2
Systemic lupus erythematosus	1	0	0	1	2
Tachypnoea	1	1	0	0	2
Tendon disorder	1	1	0	0	2
Testicular swelling	2	0	0	0	2
Therapeutic response decreased	1	0	0	1	2
Therapeutic response delayed	1	1	0	0	2
Therapy change	2	0	0	0	2
Thirst	2	0	0	0	2
Throat irritation	1	1	0	0	2
Thrombocytosis	1	1	0	0	2
Thyroid function test abnormal	1	1	0	0	2
Thyroid hormones increased	0	2	0	0	2
Thyroxine decreased	2	0	0	0	2
Tongue coated	0	0	0	2	2
Tooth disorder	2	0	0	0	2
Transplant rejection	2	0	0	0	2
Troponin increased	2	0	0	0	2
Urinary incontinence	1	1	0	0	2
Vasculitis	0	1	0	1	2
Vein collapse	2	0	0	0	2
Vestibular neuronitis	1	1	0	0	2
Visual field defect	2	0	0	0	2
White blood cell count increased	2	0	0	0	2
Xerosis	2	0	0	0	2
Abdominal adhesions	0	1	0	0	1
Abdominal operation	0	1	0	0	1
Abdominal rigidity	1	0	0	0	1
Abdominal tenderness	1	0	0	0	1
Abscess limb	1	0	0	0	1
Accidental overdose	0	1	0	0	1
Accommodation disorder	1	0	0	0	1
Achromotrichia acquired	0	1	0	0	1
Acquired haemophilia with anti FVIII, XI, or XIII	1	0	0	0	1
Actinic keratosis	1	0	0	0	1
Acute disseminated encephalomyelitis	0	1	0	0	1
Acute hepatic failure	0	1	0	0	1
Acute motor axonal neuropathy	1	0	0	0	1
Acute myeloid leukaemia	0	1	0	0	1
Acute polyneuropathy	0	1	0	0	1
Acute psychosis	1	0	0	0	1
Adenocarcinoma of colon	1	0	0	0	1
Adjustment disorder	1	0	0	0	1
Adrenal disorder	1	0	0	0	1
Adrenal gland cancer	1	0	0	0	1
Adrenal neoplasm	1	0	0	0	1
Adrenocortical insufficiency acute	1	0	0	0	1
Aesthesioneuroblastoma	0	1	0	0	1
Affective disorder	1	0	0	0	1
Aggression	1	0	0	0	1
Alanine aminotransferase abnormal	0	0	0	1	1
Alanine aminotransferase decreased	1	0	0	0	1
Albumin globulin ratio decreased	0	1	0	0	1
Alveolitis	1	0	0	0	1
Alveolitis allergic	1	0	0	0	1
Amenorrhoea	0	1	0	0	1
Amylase abnormal	0	1	0	0	1
Anaesthetic complication	0	1	0	0	1
Anger	0	1	0	0	1
Angiopathy	1	0	0	0	1
Anhidrosis	1	0	0	0	1
Antidepressant therapy	1	0	0	0	1
Antinuclear antibody increased	0	0	0	1	1
Apallic syndrome	1	0	0	0	1
Aphonia	0	1	0	0	1
Aplastic anaemia	1	0	0	0	1
Apnoea	1	0	0	0	1
Appendicitis	1	0	0	0	1
Application site bruise	1	0	0	0	1
Arrhythmia	0	1	0	0	1
Asthma	1	0	0	0	1
Asthmatic crisis	1	0	0	0	1
Atrial flutter	1	0	0	0	1
Atrioventricular block complete	0	1	0	0	1
Atrioventricular block second degree	1	0	0	0	1
Autoimmune dermatitis	1	0	0	0	1
Autoimmune endocrine disorder	0	1	0	0	1
Autoimmune pericarditis	0	1	0	0	1
Autoimmune thyroid disorder	0	1	0	0	1
Axillary mass	1	0	0	0	1
Bacterial sepsis	1	0	0	0	1
Basal ganglia infarction	0	1	0	0	1
Basophil percentage increased	1	0	0	0	1
B-cell lymphoma stage IV	0	0	0	1	1
Bedridden	1	0	0	0	1
Behaviour disorder due to a general medical condition	1	0	0	0	1
Benign prostatic hyperplasia	1	0	0	0	1
Bile duct cancer	0	1	0	0	1
Bile duct obstruction	1	0	0	0	1
Bile duct stenosis	0	1	0	0	1
Biopsy	1	0	0	0	1
Bladder disorder	1	0	0	0	1
Bladder spasm	1	0	0	0	1
Blood alkaline phosphatase abnormal	1	0	0	0	1
Blood aluminium increased	1	0	0	0	1
Blood blister	1	0	0	0	1
Blood calcitonin increased	1	0	0	0	1
Blood calcium abnormal	0	1	0	0	1
Blood cholesterol decreased	1	0	0	0	1
Blood count abnormal	1	0	0	0	1
Blood creatine increased	1	0	0	0	1
Blood iron decreased	1	0	0	0	1
Blood lactate dehydrogenase abnormal	1	0	0	0	1
Blood lactate dehydrogenase decreased	1	0	0	0	1
Blood magnesium decreased	1	0	0	0	1
Blood mercury abnormal	1	0	0	0	1
Blood parathyroid hormone decreased	0	1	0	0	1
Blood potassium increased	1	0	0	0	1
Blood pressure decreased	1	0	0	0	1
Blood pressure systolic increased	0	1	0	0	1
Blood prolactin increased	1	0	0	0	1
Blood sodium abnormal	1	0	0	0	1
Blood thyroid stimulating hormone abnormal	0	1	0	0	1
Blood urea decreased	0	1	0	0	1
Bloody discharge	0	1	0	0	1
Body fat disorder	0	1	0	0	1
Bone lesion	0	1	0	0	1
Bone neoplasm	0	1	0	0	1
Bone scan abnormal	1	0	0	0	1
Bowel movement irregularity	1	0	0	0	1
Bradykinesia	1	0	0	0	1
Brain natriuretic peptide increased	1	0	0	0	1
Brain neoplasm malignant	0	1	0	0	1
Brain operation	0	1	0	0	1
Breast cancer	0	1	0	0	1
Breast cellulitis	0	1	0	0	1
Breast conserving surgery	0	1	0	0	1
Breast enlargement	0	1	0	0	1
Breast pain	1	0	0	0	1
Bronchiectasis	0	1	0	0	1
Bronchitis viral	0	1	0	0	1
Bundle branch block right	1	0	0	0	1
Butterfly rash	0	1	0	0	1
Caesarean section	0	1	0	0	1
Calcium ionised increased	1	0	0	0	1
Cardiac failure congestive	0	1	0	0	1
Cardiac pacemaker insertion	1	0	0	0	1
Cardiac pacemaker replacement	0	1	0	0	1
Cardiomegaly	0	1	0	0	1
Carditis	1	0	0	0	1
Carpal tunnel syndrome	0	1	0	0	1
Cataract nuclear	0	1	0	0	1
Cataract operation	1	0	0	0	1
Cataract subcapsular	0	1	0	0	1
Cell death	0	1	0	0	1
Central nervous system haemorrhage	1	0	0	0	1
Central nervous system neoplasm	0	1	0	0	1
Central venous catheterisation	0	1	0	0	1
Cerebellar ataxia	1	0	0	0	1
Cerebral infarction	1	0	0	0	1
Chemical poisoning	1	0	0	0	1
Cholangitis sclerosing	0	1	0	0	1
Cholecystectomy	1	0	0	0	1
Cholestatic liver injury	1	0	0	0	1
Chorioretinal disorder	0	0	0	1	1
Choroiditis	0	1	0	0	1
Chromaturia	1	0	0	0	1
Chronic gastritis	0	1	0	0	1
Chronic hepatitis	1	0	0	0	1
Chronic lymphocytic leukaemia	1	0	0	0	1
Chylothorax	0	1	0	0	1
Circumstance or information capable of leading to medication error	0	1	0	0	1
Coagulation time prolonged	1	0	0	0	1
Coating in mouth	1	0	0	0	1
Coeliac disease	1	0	0	0	1
Cognitive disorder	1	0	0	0	1
Colonic abscess	0	1	0	0	1
Coma scale abnormal	0	1	0	0	1
Completed suicide	1	0	0	0	1
Computerised tomogram thorax abnormal	1	0	0	0	1
Connective tissue disorder	1	0	0	0	1
Craniocerebral injury	0	1	0	0	1
Creatinine renal clearance increased	1	0	0	0	1
Crying	0	1	0	0	1
Culture urine positive	0	1	0	0	1
Cystoid macular oedema	0	1	0	0	1
Cytokine storm	1	0	0	0	1
Cytomegalovirus infection	1	0	0	0	1
Cytopenia	1	0	0	0	1
Cytoreductive surgery	0	1	0	0	1
Deafness unilateral	1	0	0	0	1
Defaecation urgency	1	0	0	0	1
Dementia Alzheimer's type	1	0	0	0	1
Dermatitis contact	1	0	0	0	1
Dermatosis	1	0	0	0	1
Dermo-hypodermitis	1	0	0	0	1
Detachment of retinal pigment epithelium	1	0	0	0	1
Diabetes insipidus	0	1	0	0	1
Diabetic complication	1	0	0	0	1
Diabetic ketoacidotic hyperglycaemic coma	0	1	0	0	1
Diabetic ketosis	0	1	0	0	1
Diabetic metabolic decompensation	1	0	0	0	1
Diarrhoea haemorrhagic	0	1	0	0	1
Disseminated intravascular coagulation	1	0	0	0	1
Dizziness exertional	1	0	0	0	1
Dose calculation error	0	1	0	0	1
Drain placement	1	0	0	0	1
Drug administration error	1	0	0	0	1
Drug effect delayed	0	1	0	0	1
Drug effect variable	0	1	0	0	1
Drug reaction with eosinophilia and systemic symptoms	0	1	0	0	1
Drug resistance	0	0	0	1	1
Drug tolerance	0	1	0	0	1
Dyskinesia	1	0	0	0	1
Dyspraxia	1	0	0	0	1
Ear discomfort	1	0	0	0	1
Ear infection	1	0	0	0	1
Early satiety	1	0	0	0	1
Ear pain	0	1	0	0	1
Electrocardiogram abnormal	1	0	0	0	1
Electrocardiogram ST segment elevation	0	1	0	0	1
Electrolyte imbalance	0	1	0	0	1
Encephalitis toxic	1	0	0	0	1
Encephalopathy	0	0	0	1	1
Endocrine ophthalmopathy	1	0	0	0	1
Endocrine toxicity	0	1	0	0	1
Endodontic procedure	1	0	0	0	1
Enterocolitis haemorrhagic	1	0	0	0	1
Eosinophilic bronchitis	0	1	0	0	1
Eosinophilic fasciitis	0	1	0	0	1
Erectile dysfunction	1	0	0	0	1
Erythema multiforme	0	0	0	1	1
Eschar	1	0	0	0	1
Escherichia urinary tract infection	1	0	0	0	1
Exophthalmos	0	0	0	1	1
External ear pain	0	1	0	0	1
Eye disorder	0	1	0	0	1
Eye irritation	1	0	0	0	1
Eyelash discolouration	0	1	0	0	1
Eyelid disorder	1	0	0	0	1
Eye operation	1	0	0	0	1
Face injury	1	0	0	0	1
Face oedema	1	0	0	0	1
Facial bones fracture	0	1	0	0	1
Facial paresis	1	0	0	0	1
Facial spasm	1	0	0	0	1
Faecal vomiting	1	0	0	0	1
Faeces hard	1	0	0	0	1
Faeces soft	1	0	0	0	1
Fear of death	1	0	0	0	1
Feeling of body temperature change	0	1	0	0	1
Femur fracture	0	1	0	0	1
Fibrosis	1	0	0	0	1
Flat affect	1	0	0	0	1
Food allergy	1	0	0	0	1
Food craving	0	1	0	0	1
Food poisoning	1	0	0	0	1
Forced vital capacity decreased	1	0	0	0	1
Freezing phenomenon	1	0	0	0	1
Frequent bowel movements	0	1	0	0	1
Gastric cancer	1	0	0	0	1
Gastric operation	0	1	0	0	1
Gastroenteritis viral	0	1	0	0	1
Gastrointestinal carcinoma	1	0	0	0	1
Gastrointestinal necrosis	1	0	0	0	1
Gastrointestinal sounds abnormal	1	0	0	0	1
Gastrointestinal tube insertion	1	0	0	0	1
Gastrointestinal ulcer	0	1	0	0	1
Gastrointestinal wall thickening	1	0	0	0	1
Gene mutation	1	0	0	0	1
Generalised erythema	1	0	0	0	1
Generalised tonic-clonic seizure	0	1	0	0	1
Genital hypoaesthesia	1	0	0	0	1
Gingival bleeding	1	0	0	0	1
Gingival disorder	1	0	0	0	1
Globulins increased	0	1	0	0	1
Glossodynia	1	0	0	0	1
Glucocorticoid deficiency	1	0	0	0	1
Goitre	1	0	0	0	1
Gout	1	0	0	0	1
Graft versus host disease in lung	1	0	0	0	1
Granuloma	0	1	0	0	1
Granulomatous lymphadenitis	0	1	0	0	1
Guttate psoriasis	0	1	0	0	1
Haemangioma	0	1	0	0	1
Haemangioma of liver	1	0	0	0	1
Haemobilia	0	1	0	0	1
Haemorrhage intracranial	1	0	0	0	1
Haemorrhage urinary tract	1	0	0	0	1
Hair texture abnormal	1	0	0	0	1
Heart rate abnormal	1	0	0	0	1
Heart rate irregular	1	0	0	0	1
Hepatic cancer metastatic	1	0	0	0	1
Hepatic encephalopathy	1	0	0	0	1
Hepatic steatosis	1	0	0	0	1
Hepatic vein thrombosis	1	0	0	0	1
Hepatitis cholestatic	1	0	0	0	1
Hepatitis E	1	0	0	0	1
Hepatitis toxic	0	1	0	0	1
Herpes simplex	1	0	0	0	1
Herpes virus infection	0	0	0	1	1
Hilar lymphadenopathy	0	1	0	0	1
Hip arthroplasty	1	0	0	0	1
Hip fracture	0	1	0	0	1
Histone antibody	0	0	0	1	1
Hospice care	1	0	0	0	1
Hospitalisation	0	1	0	0	1
Hunger	1	0	0	0	1
Hydrocephalus	0	1	0	0	1
Hydroureter	1	0	0	0	1
Hyperacusis	1	0	0	0	1
Hyperaesthesia	1	0	0	0	1
Hyperaldosteronism	1	0	0	0	1
Hyperbilirubinaemia	1	0	0	0	1
Hypercalcaemia of malignancy	1	0	0	0	1
Hyperhomocysteinaemia	1	0	0	0	1
Hypernatraemia	0	0	0	1	1
Hyperproteinaemia	1	0	0	0	1
Hyperpyrexia	1	0	0	0	1
Hypersensitivity vasculitis	1	0	0	0	1
Hyperthermia	1	0	0	0	1
Hypertonia	0	1	0	0	1
Hyperuricaemia	1	0	0	0	1
Hypoaesthesia oral	0	1	0	0	1
Hypochromic anaemia	1	0	0	0	1
Hypoglycaemia	1	0	0	0	1
Hypogonadism male	1	0	0	0	1
Hypokinesia	1	0	0	0	1
Hypophosphataemia	0	1	0	0	1
Hypotony of eye	0	1	0	0	1
Hypovolaemia	1	0	0	0	1
Idiopathic pulmonary fibrosis	0	1	0	0	1
Ileus	1	0	0	0	1
Immunodeficiency	1	0	0	0	1
Impaired gastric emptying	0	1	0	0	1
Inability to afford medication	0	1	0	0	1
Indifference	1	0	0	0	1
Infected neoplasm	1	0	0	0	1
Infected varicose vein	1	0	0	0	1
Infection reactivation	0	1	0	0	1
Infectious colitis	1	0	0	0	1
Infectious pleural effusion	0	1	0	0	1
Infusion site discolouration	0	1	0	0	1
Infusion site rash	1	0	0	0	1
Injection site bruising	0	1	0	0	1
Injection site erythema	0	1	0	0	1
Injection site extravasation	0	0	0	1	1
Injection site inflammation	0	1	0	0	1
Injection site mass	1	0	0	0	1
Injection site warmth	0	1	0	0	1
Insertion of ambulatory peritoneal catheter	0	1	0	0	1
Insulin-requiring type 2 diabetes mellitus	1	0	0	0	1
Intentional product misuse	1	0	0	0	1
Interleukin level increased	0	1	0	0	1
Internal injury	0	1	0	0	1
Intervertebral disc disorder	0	1	0	0	1
Intestinal ischaemia	1	0	0	0	1
Intestinal mass	0	1	0	0	1
Intestinal villi atrophy	1	0	0	0	1
Intracranial pressure increased	0	1	0	0	1
Intussusception	1	0	0	0	1
Iron deficiency anaemia	1	0	0	0	1
Joint contracture	0	1	0	0	1
Joint range of motion decreased	0	1	0	0	1
Ketosis-prone diabetes mellitus	1	0	0	0	1
Laceration	0	1	0	0	1
Lacrimation increased	1	0	0	0	1
Laryngeal inflammation	1	0	0	0	1
Latent autoimmune diabetes in adults	0	1	0	0	1
Laziness	1	0	0	0	1
Leukopenia	0	1	0	0	1
Lid sulcus deepened	1	0	0	0	1
Limb injury	1	0	0	0	1
Limb mass	0	1	0	0	1
Lipase abnormal	0	1	0	0	1
Lip discolouration	1	0	0	0	1
Lip disorder	1	0	0	0	1
Lip oedema	1	0	0	0	1
Lipoma	1	0	0	0	1
Lip swelling	1	0	0	0	1
Liver tenderness	1	0	0	0	1
Lividity	1	0	0	0	1
Localised oedema	1	0	0	0	1
Loss of personal independence in daily activities	0	1	0	0	1
Lumbar vertebral fracture	0	1	0	0	1
Lung neoplasm malignant	1	0	0	0	1
Lymphadenectomy	0	1	0	0	1
Lymphangiectasia	0	1	0	0	1
Lymphatic disorder	0	1	0	0	1
Lymphocytosis	0	1	0	0	1
Lymphoma	1	0	0	0	1
Macular oedema	1	0	0	0	1
Macule	1	0	0	0	1
Maculopathy	1	0	0	0	1
Malabsorption	1	0	0	0	1
Malignant melanoma stage IV	0	1	0	0	1
Malignant neoplasm of spinal cord	1	0	0	0	1
Malignant pleural effusion	0	1	0	0	1
Malnutrition	0	1	0	0	1
Mantle cell lymphoma	0	1	0	0	1
Mastitis	1	0	0	0	1
Mean cell haemoglobin increased	1	0	0	0	1
Mean platelet volume decreased	1	0	0	0	1
Medical device discomfort	1	0	0	0	1
Melaena	0	1	0	0	1
Meningitis noninfective	0	1	0	0	1
Menopausal symptoms	0	1	0	0	1
Mental disability	1	0	0	0	1
Mesenteritis	1	0	0	0	1
Metabolic acidosis	0	1	0	0	1
Metastases to bone	1	0	0	0	1
Metastases to heart	1	0	0	0	1
Metastases to meninges	0	1	0	0	1
Metastases to muscle	1	0	0	0	1
Metastases to peritoneum	1	0	0	0	1
Metastases to pleura	0	1	0	0	1
Metastases to spleen	1	0	0	0	1
Metastatic neoplasm	1	0	0	0	1
Metastatic ocular melanoma	0	1	0	0	1
Micrographic skin surgery	1	0	0	0	1
Micturition disorder	0	1	0	0	1
Micturition urgency	1	0	0	0	1
Middle ear effusion	0	1	0	0	1
Miliaria	1	0	0	0	1
Miller Fisher syndrome	0	0	0	1	1
Mitochondrial cytopathy	1	0	0	0	1
Mixed connective tissue disease	1	0	0	0	1
Mixed liver injury	1	0	0	0	1
Mobility decreased	1	0	0	0	1
Monocyte count increased	0	1	0	0	1
Monocyte percentage increased	1	0	0	0	1
Mononeuropathy multiplex	0	1	0	0	1
Mood swings	0	1	0	0	1
Motor dysfunction	0	0	0	1	1
Multi-organ disorder	0	1	0	0	1
Multiple sclerosis	0	1	0	0	1
Muscle haemorrhage	1	0	0	0	1
Muscle injury	1	0	0	0	1
Muscle necrosis	1	0	0	0	1
Muscle rupture	0	1	0	0	1
Muscle strain	1	0	0	0	1
Muscle tightness	1	0	0	0	1
Muscle twitching	0	1	0	0	1
Musculoskeletal discomfort	0	1	0	0	1
Myocardial necrosis marker increased	0	1	0	0	1
Myoclonus	0	1	0	0	1
Myositis ossificans	0	1	0	0	1
Nail growth abnormal	1	0	0	0	1
Narcolepsy	0	1	0	0	1
Necrosis	0	1	0	0	1
Necrotising fasciitis	1	0	0	0	1
Necrotising gastritis	0	1	0	0	1
Neoplasm skin	0	1	0	0	1
Nephropathy	1	0	0	0	1
Nephrotic syndrome	1	0	0	0	1
Nerve root injury lumbar	1	0	0	0	1
Nervousness	0	1	0	0	1
Neurodegenerative disorder	1	0	0	0	1
Neurological symptom	1	0	0	0	1
Neuromuscular toxicity	0	1	0	0	1
Neutrophil count increased	1	0	0	0	1
Nocturia	1	0	0	0	1
Nodular melanoma	1	0	0	0	1
Non-Hodgkin's lymphoma	1	0	0	0	1
Noninfective encephalitis	1	0	0	0	1
Noninfective gingivitis	0	1	0	0	1
Obesity	1	0	0	0	1
Obstruction	1	0	0	0	1
Obstructive airways disorder	1	0	0	0	1
Occult blood positive	0	1	0	0	1
Ocular discomfort	1	0	0	0	1
Ocular sarcoidosis	0	1	0	0	1
Oedema genital	1	0	0	0	1
Oedematous pancreatitis	1	0	0	0	1
Oesophageal candidiasis	0	1	0	0	1
Oesophageal stenosis	1	0	0	0	1
Oesophageal ulcer	1	0	0	0	1
Oesophagitis	1	0	0	0	1
Oncologic complication	1	0	0	0	1
Onychomycosis	1	0	0	0	1
Oral infection	1	0	0	0	1
Oral mucosa erosion	0	1	0	0	1
Oral pruritus	1	0	0	0	1
Orchitis	1	0	0	0	1
Organ failure	1	0	0	0	1
Orthopnoea	0	1	0	0	1
Orthostatic hypotension	0	1	0	0	1
Osmotic demyelination syndrome	1	0	0	0	1
Osteopenia	0	1	0	0	1
Osteoporosis	0	1	0	0	1
Oxygen saturation abnormal	1	0	0	0	1
Pachymeningitis	0	1	0	0	1
Pain management	0	1	0	0	1
Pallor	1	0	0	0	1
Palmar-plantar erythrodysaesthesia syndrome	1	0	0	0	1
Pancreatic enzymes increased	1	0	0	0	1
Pancreatic islets hyperplasia	1	0	0	0	1
Paradoxical drug reaction	1	0	0	0	1
Paranasal sinus hypersecretion	1	0	0	0	1
Paranasal sinus mucosal hypertrophy	0	1	0	0	1
Paraneoplastic neurological syndrome	0	0	0	1	1
Paraneoplastic retinopathy	0	1	0	0	1
Paraneoplastic syndrome	0	1	0	0	1
Paranoia	1	0	0	0	1
Paronychia	1	0	0	0	1
Parotid gland enlargement	1	0	0	0	1
Pelvic venous thrombosis	1	0	0	0	1
Pemphigus	0	1	0	0	1
Penile ulceration	1	0	0	0	1
Perianal streptococcal infection	1	0	0	0	1
Pericarditis	0	1	0	0	1
Periodontitis	0	1	0	0	1
Periorbital haematoma	0	1	0	0	1
Peripheral artery thrombosis	0	1	0	0	1
Peripheral sensorimotor neuropathy	1	0	0	0	1
Peritoneal disorder	0	1	0	0	1
Periureteral collection	1	0	0	0	1
Personality change	1	0	0	0	1
Pharyngeal hypoaesthesia	1	0	0	0	1
Pharyngeal oedema	0	1	0	0	1
Pharyngeal ulceration	1	0	0	0	1
Photopsia	0	1	0	0	1
Piloerection	1	0	0	0	1
Pituitary-dependent Cushing's syndrome	0	1	0	0	1
Pityriasis rubra pilaris	1	0	0	0	1
Platelet count abnormal	1	0	0	0	1
Pleurisy	0	1	0	0	1
Pneumocystis test positive	0	1	0	0	1
PO2 decreased	1	0	0	0	1
Polyglandular disorder	1	0	0	0	1
Polymyalgia rheumatica	0	1	0	0	1
Polyneuropathy	1	0	0	0	1
Postoperative wound complication	0	1	0	0	1
Post procedural haemorrhage	0	1	0	0	1
Pre-existing condition improved	1	0	0	0	1
Premature delivery	0	1	0	0	1
Premature labour	0	1	0	0	1
Prerenal failure	1	0	0	0	1
Prescribed overdose	0	1	0	0	1
Prescribed underdose	1	0	0	0	1
Presyncope	1	0	0	0	1
Primary hypothyroidism	1	0	0	0	1
Procalcitonin increased	1	0	0	0	1
Prostate cancer metastatic	0	0	0	1	1
Prostate infection	1	0	0	0	1
Prostatic disorder	1	0	0	0	1
Protein total abnormal	1	0	0	0	1
Protein total increased	1	0	0	0	1
Proteinuria	1	0	0	0	1
Pruritus genital	1	0	0	0	1
Psychotic disorder	1	0	0	0	1
Pulmonary granuloma	0	1	0	0	1
Pulmonary thrombosis	1	0	0	0	1
Pulmonary toxicity	1	0	0	0	1
Purpura	1	0	0	0	1
Quadrantanopia	1	0	0	0	1
Quality of life decreased	0	1	0	0	1
Radiation associated pain	0	1	0	0	1
Radiation necrosis	1	0	0	0	1
Radiculopathy	1	0	0	0	1
Radiotherapy	0	0	0	1	1
Rash vesicular	0	1	0	0	1
Rebound psoriasis	1	0	0	0	1
Recurrent cancer	1	0	0	0	1
Refusal of treatment by patient	1	0	0	0	1
Renal atrophy	1	0	0	0	1
Renal injury	1	0	0	0	1
Renal pain	1	0	0	0	1
Renal transplant	1	0	0	0	1
Renal tubular disorder	0	1	0	0	1
Respiration abnormal	1	0	0	0	1
Respiratory arrest	0	1	0	0	1
Restless legs syndrome	0	1	0	0	1
Restlessness	1	0	0	0	1
Retinal haemorrhage	1	0	0	0	1
Retinal melanoma	0	1	0	0	1
Retinal oedema	1	0	0	0	1
Retinal pigmentation	1	0	0	0	1
Retinopathy	1	0	0	0	1
Rheumatic disorder	0	1	0	0	1
Rhinitis	1	0	0	0	1
Richter's syndrome	1	0	0	0	1
Right atrial enlargement	0	1	0	0	1
Road traffic accident	0	1	0	0	1
Routine health maintenance	1	0	0	0	1
Salivary gland mass	0	1	0	0	1
Salivary hypersecretion	1	0	0	0	1
Scar	0	1	0	0	1
Sciatica	1	0	0	0	1
Scleral oedema	0	1	0	0	1
Scleroderma	1	0	0	0	1
Scleroderma-like reaction	0	1	0	0	1
Scrotal angiokeratoma	1	0	0	0	1
Secondary hypothyroidism	0	1	0	0	1
Selective eating disorder	1	0	0	0	1
Sensitivity of teeth	1	0	0	0	1
Serum sickness	0	1	0	0	1
Short-bowel syndrome	1	0	0	0	1
Sialoadenitis	0	1	0	0	1
Sinus disorder	1	0	0	0	1
Sinus headache	0	1	0	0	1
Skeletal injury	1	0	0	0	1
Skin bacterial infection	0	1	0	0	1
Skin irritation	0	1	0	0	1
Skin neoplasm excision	0	1	0	0	1
Skin ulcer	0	1	0	0	1
Sleep disorder due to general medical condition, insomnia type	1	0	0	0	1
Small intestinal perforation	1	0	0	0	1
Social avoidant behaviour	1	0	0	0	1
Social problem	0	1	0	0	1
Soft tissue necrosis	1	0	0	0	1
Soliloquy	0	1	0	0	1
Spinal osteoarthritis	0	1	0	0	1
Spleen disorder	1	0	0	0	1
Splenic infarction	0	1	0	0	1
Splenomegaly	1	0	0	0	1
Squamous cell carcinoma of the oral cavity	1	0	0	0	1
Stress fracture	1	0	0	0	1
Subileus	0	1	0	0	1
Sudden cardiac death	1	0	0	0	1
Sunburn	1	0	0	0	1
Systemic scleroderma	1	0	0	0	1
Tachyarrhythmia	1	0	0	0	1
Tachyphrenia	0	1	0	0	1
Temperature intolerance	1	0	0	0	1
Tenderness	1	0	0	0	1
Tendonitis	1	0	0	0	1
Tendon pain	1	0	0	0	1
Tendon rupture	0	1	0	0	1
Tenosynovitis stenosans	1	0	0	0	1
Tension	0	1	0	0	1
Testicular disorder	1	0	0	0	1
Therapeutic embolisation	0	1	0	0	1
Therapy cessation	1	0	0	0	1
Thinking abnormal	0	1	0	0	1
Thoracic vertebral fracture	0	1	0	0	1
Throat tightness	0	1	0	0	1
Thrombocytopenic purpura	1	0	0	0	1
Thrombophlebitis	1	0	0	0	1
Thyroglobulin increased	0	1	0	0	1
Thyroxine free decreased	1	0	0	0	1
Thyroxine free increased	0	1	0	0	1
Thyroxine increased	0	1	0	0	1
Tic	0	1	0	0	1
Tinea cruris	1	0	0	0	1
Tongue discolouration	0	1	0	0	1
Tongue erythema	1	0	0	0	1
Tooth abscess	1	0	0	0	1
Toothache	0	1	0	0	1
Tooth extraction	1	0	0	0	1
Tooth loss	1	0	0	0	1
Toxic epidermal necrolysis	1	0	0	0	1
Toxic skin eruption	1	0	0	0	1
Tracheal disorder	1	0	0	0	1
Tri-iodothyronine free decreased	1	0	0	0	1
Tumour exudation	0	1	0	0	1
Tumour marker increased	0	1	0	0	1
Type 2 diabetes mellitus	1	0	0	0	1
Type III immune complex mediated reaction	1	0	0	0	1
Ulcerative gastritis	0	1	0	0	1
Ulcerative keratitis	1	0	0	0	1
Underdose	0	0	0	1	1
Undersensing	1	0	0	0	1
Unevaluable event	1	0	0	0	1
Upper gastrointestinal haemorrhage	0	1	0	0	1
Urinary tract infection bacterial	0	1	0	0	1
Urine analysis abnormal	1	0	0	0	1
Varicella	1	0	0	0	1
Varicocele	1	0	0	0	1
Vascular purpura	1	0	0	0	1
Vasculitic rash	0	1	0	0	1
Ventricular tachycardia	1	0	0	0	1
Vertebral lesion	1	0	0	0	1
Vitreous haemorrhage	1	0	0	0	1
Vitritis	1	0	0	0	1
Warm type haemolytic anaemia	0	1	0	0	1
Wheelchair user	1	0	0	0	1
White blood cell count abnormal	0	1	0	0	1
White blood cells urine positive	0	1	0	0	1
White matter lesion	1	0	0	0	1
Withdrawal syndrome	1	0	0	0	1
Wound complication	0	1	0	0	1
Wound infection	1	0	0	0	1
Wound secretion	1	0	0	0	1
Xerophthalmia	1	0	0	0	1
Yellow skin	0	1	0	0	1

## Sheet: FAERS.PembroM alone react's
Reaction (MedDRA level 4 name)	Number of cases in cohort	FAERS Pembro M (alone) Cohort Size	%AEs of cohort	PRR	PRR_95CI(-)	PRR_95CI(+)	P-value Fisher Exact Test (two tailed)	Significant_FisherExactTest
Malignant neoplasm progression	370	1402	26.3909	70.6723	64.7088	77.1853	0	TRUE
Death	166	1402	11.8402	2.76601	2.39775	3.19082	0	TRUE
Fatigue	104	1402	7.41797	2.03534	1.69165	2.44887	0	TRUE
Adverse event	64	1402	4.56491	8.09431	6.37027	10.285	0	TRUE
Rash	47	1402	3.35235	1.69127	1.27682	2.24025	0.00072	TRUE
Diarrhoea	43	1402	3.06705	1.03488	0.77104	1.38901	0.81293	FALSE
Nausea	42	1402	2.99572	0.69608	0.51676	0.93763	0.01466	TRUE
Arthralgia	41	1402	2.92439	1.51044	1.11714	2.04221	0.01127	TRUE
Pruritus	39	1402	2.78174	1.76556	1.29559	2.40602	0.00082	TRUE
Disease progression	36	1402	2.56776	4.42385	3.20412	6.10791	0	TRUE
Drug ineffective	34	1402	2.42511	0.4259	0.30556	0.59362	0	TRUE
Headache	31	1402	2.21113	0.65762	0.46428	0.93146	0.01431	TRUE
Dyspnoea	29	1402	2.06847	0.67617	0.47165	0.96936	0.02957	TRUE
Pneumonitis	28	1402	1.99715	18.1114	12.5442	26.1494	0	TRUE
Decreased appetite	28	1402	1.99715	1.57804	1.09357	2.27714	0.02204	TRUE
Asthenia	27	1402	1.92582	0.92217	0.6347	1.33985	0.77891	FALSE
Pain	26	1402	1.85449	0.6378	0.4358	0.93341	0.0168	TRUE
Vomiting	26	1402	1.85449	0.70962	0.48488	1.03852	0.07826	FALSE
Anaemia	24	1402	1.71184	1.48901	1.00141	2.21401	0.05848	FALSE
Colitis	23	1402	1.64051	10.4545	6.96806	15.6855	0	TRUE
Pyrexia	20	1402	1.42653	0.73014	0.47252	1.12821	0.1758	FALSE
Hypothyroidism	19	1402	1.35521	8.48087	5.42424	13.2599	0	TRUE
Weight decreased	19	1402	1.35521	0.93792	0.60006	1.46601	0.91067	FALSE
Metastatic malignant melanoma	18	1402	1.28388	116.391	73.201	185.063	0	TRUE
Constipation	18	1402	1.28388	1.26618	0.80008	2.00383	0.28587	FALSE
Hypophysitis	17	1402	1.21255	210.729	130.229	340.987	0	TRUE
Malaise	17	1402	1.21255	0.4963	0.30941	0.79606	0.00172	TRUE
Myalgia	17	1402	1.21255	1.23406	0.76934	1.9795	0.34329	FALSE
Hyponatraemia	16	1402	1.14123	3.5429	2.17623	5.76782	2e-05	TRUE
General physical health deterioration	14	1402	0.99857	1.90952	1.13378	3.21604	0.02333	TRUE
Muscular weakness	14	1402	0.99857	1.48462	0.88151	2.50036	0.13847	FALSE
Oedema peripheral	14	1402	0.99857	0.69832	0.41465	1.17605	0.21404	FALSE
Vitiligo	13	1402	0.92725	132.981	76.9203	229.9	0	TRUE
Metastases to central nervous system	13	1402	0.92725	15.9509	9.27818	27.4224	0	TRUE
Hyperglycaemia	13	1402	0.92725	4.12708	2.40198	7.09116	3e-05	TRUE
Abdominal pain	13	1402	0.92725	0.70727	0.4117	1.21502	0.23975	FALSE
Cough	13	1402	0.92725	0.71919	0.41864	1.23551	0.28483	FALSE
Weight increased	13	1402	0.92725	0.78841	0.45893	1.35443	0.4573	FALSE
Diabetes mellitus	12	1402	0.85592	1.66408	0.94725	2.92335	0.08798	FALSE
Chills	12	1402	0.85592	1.27246	0.72434	2.23533	0.40948	FALSE
Dizziness	11	1402	0.78459	0.27736	0.15395	0.49967	0	TRUE
Hepatitis	11	1402	0.78459	5.30586	2.94438	9.56135	1e-05	TRUE
Aspartate aminotransferase increased	11	1402	0.78459	1.9879	1.10334	3.58165	0.02988	TRUE
Back pain	11	1402	0.78459	0.60821	0.33759	1.09574	0.09728	FALSE
Inappropriate schedule of drug administration	11	1402	0.78459	1.17005	0.64943	2.10801	0.51398	FALSE
Renal failure acute	11	1402	0.78459	0.91483	0.50778	1.64818	0.88513	FALSE
Rash maculo-papular	10	1402	0.71327	6.47869	3.49234	12.0187	1e-05	TRUE
Interstitial lung disease	10	1402	0.71327	3.05608	1.64769	5.66831	0.00204	TRUE
Alanine aminotransferase increased	10	1402	0.71327	1.62925	0.87848	3.02164	0.14899	FALSE
Somnolence	10	1402	0.71327	0.64308	0.34676	1.1926	0.19966	FALSE
Erythema	10	1402	0.71327	0.81256	0.43815	1.50692	0.66576	FALSE
Malignant melanoma	9	1402	0.64194	9.42895	4.91361	18.0937	0	TRUE
Psoriasis	9	1402	0.64194	1.11424	0.58093	2.13713	0.72156	FALSE
Visual impairment	9	1402	0.64194	1.09106	0.56885	2.09268	0.7254	FALSE
Adrenal insufficiency	8	1402	0.57061	15.2257	7.62222	30.4139	0	TRUE
Pain in extremity	8	1402	0.57061	0.33023	0.16547	0.65906	0.00028	TRUE
Anxiety	8	1402	0.57061	0.351	0.17588	0.70051	0.00065	TRUE
Insomnia	8	1402	0.57061	0.35485	0.1778	0.70817	0.00088	TRUE
Lymphadenopathy	8	1402	0.57061	2.8121	1.40885	5.61301	0.00882	TRUE
Pancreatitis	8	1402	0.57061	1.5518	0.77751	3.0972	0.185	FALSE
Dry mouth	8	1402	0.57061	1.24212	0.62236	2.47907	0.54811	FALSE
Pulmonary embolism	8	1402	0.57061	0.82803	0.41489	1.65256	0.74603	FALSE
Sepsis	8	1402	0.57061	0.90117	0.45154	1.79855	1	FALSE
Melanoma recurrent	7	1402	0.49929	364.596	170.095	781.505	0	TRUE
Autoimmune hepatitis	7	1402	0.49929	15.0648	7.18803	31.573	0	TRUE
Uveitis	7	1402	0.49929	11.8031	5.63293	24.7318	0	TRUE
Off label use	7	1402	0.49929	0.2655	0.1268	0.5559	1e-05	TRUE
Fall	7	1402	0.49929	0.27552	0.13159	0.57688	3e-05	TRUE
Hyperthyroidism	7	1402	0.49929	7.43794	3.55072	15.5808	6e-05	TRUE
Thyroid disorder	7	1402	0.49929	6.15089	2.93655	12.8836	0.00018	TRUE
Drug dose omission	7	1402	0.49929	0.32137	0.15349	0.67288	0.00047	TRUE
Depression	7	1402	0.49929	0.33129	0.15822	0.69366	0.00062	TRUE
Feeling abnormal	7	1402	0.49929	0.35022	0.16727	0.7333	0.00146	TRUE
Blood bilirubin increased	7	1402	0.49929	2.48676	1.18751	5.20751	0.02491	TRUE
Blood alkaline phosphatase increased	7	1402	0.49929	2.45633	1.17298	5.14377	0.02638	TRUE
Cerebral haemorrhage	7	1402	0.49929	2.2598	1.07915	4.73217	0.03852	TRUE
Confusional state	7	1402	0.49929	0.51772	0.24726	1.08401	0.07515	FALSE
Dry skin	7	1402	0.49929	1.74402	0.83287	3.65196	0.12979	FALSE
Hepatic enzyme increased	7	1402	0.49929	1.53844	0.7347	3.22143	0.23348	FALSE
Arthritis	7	1402	0.49929	1.2494	0.59668	2.61615	0.51979	FALSE
Neuropathy peripheral	7	1402	0.49929	1.16171	0.5548	2.43252	0.67886	FALSE
Platelet count decreased	7	1402	0.49929	0.89105	0.42555	1.86575	1	FALSE
Blood cortisol decreased	6	1402	0.42796	47.7751	21.4277	106.519	0	TRUE
Nephritis	6	1402	0.42796	29.6206	13.3022	65.9575	0	TRUE
Myasthenia gravis	6	1402	0.42796	20.9881	9.43118	46.7067	0	TRUE
Thyroid function test abnormal	6	1402	0.42796	14.1519	6.36236	31.4784	1e-05	TRUE
Pneumonia	6	1402	0.42796	0.26422	0.1189	0.58713	7e-05	TRUE
Eosinophilia	6	1402	0.42796	5.14324	2.31374	11.4329	0.0013	TRUE
Urinary tract infection	6	1402	0.42796	0.51527	0.23188	1.14503	0.10458	FALSE
Nervous system disorder	6	1402	0.42796	1.6147	0.72657	3.58843	0.19618	FALSE
Pleural effusion	6	1402	0.42796	1.12243	0.50508	2.49436	0.66382	FALSE
Blood creatinine increased	6	1402	0.42796	1.03214	0.46445	2.29368	0.83444	FALSE
Sarcoidosis	5	1402	0.35663	13.8877	5.78318	33.3497	4e-05	TRUE
Myocarditis	5	1402	0.35663	10.233	4.26249	24.5665	0.00015	TRUE
Lipase increased	5	1402	0.35663	6.88321	2.8679	16.5203	0.00092	TRUE
Chest pain	5	1402	0.35663	0.29067	0.12117	0.69728	0.00097	TRUE
Cerebrovascular accident	5	1402	0.35663	0.28422	0.11848	0.6818	0.00102	TRUE
Hypertension	5	1402	0.35663	0.30131	0.1256	0.72279	0.00179	TRUE
Gait disturbance	5	1402	0.35663	0.31583	0.13166	0.75764	0.00326	TRUE
Hypotension	5	1402	0.35663	0.32575	0.13579	0.78143	0.00433	TRUE
Lymphocyte count decreased	5	1402	0.35663	4.67959	1.95009	11.2295	0.00481	TRUE
Drug effect decreased	5	1402	0.35663	0.43963	0.18326	1.05462	0.05275	FALSE
Abdominal discomfort	5	1402	0.35663	0.45231	0.18855	1.08504	0.0687	FALSE
Gastritis	5	1402	0.35663	2.02774	0.84518	4.86494	0.10416	FALSE
Blood potassium decreased	5	1402	0.35663	1.97182	0.82187	4.73076	0.11351	FALSE
Urinary retention	5	1402	0.35663	1.93777	0.80768	4.64904	0.11966	FALSE
Pruritus generalised	5	1402	0.35663	1.72101	0.71735	4.12894	0.22347	FALSE
Syncope	5	1402	0.35663	0.58681	0.24461	1.40771	0.29966	FALSE
Wheezing	5	1402	0.35663	1.4827	0.61803	3.55714	0.40021	FALSE
No therapeutic response	5	1402	0.35663	1.45623	0.607	3.49363	0.40468	FALSE
Hypokalaemia	5	1402	0.35663	1.43055	0.59629	3.432	0.40958	FALSE
Lung disorder	5	1402	0.35663	1.42238	0.59289	3.41239	0.41127	FALSE
Sinusitis	5	1402	0.35663	0.66864	0.27872	1.60402	0.4637	FALSE
Balance disorder	5	1402	0.35663	0.70587	0.29424	1.69333	0.57103	FALSE
Rash pruritic	5	1402	0.35663	1.25731	0.52409	3.01635	0.60771	FALSE
Herpes zoster	5	1402	0.35663	1.24567	0.51924	2.98842	0.60952	FALSE
Pancytopenia	5	1402	0.35663	1.08977	0.45426	2.61438	0.81193	FALSE
Rheumatoid arthritis	5	1402	0.35663	0.80301	0.33473	1.92639	0.83969	FALSE
Blood glucose increased	4	1402	0.28531	0.23459	0.08816	0.62418	0.00034	TRUE
Sjogren's syndrome	4	1402	0.28531	12.2951	4.61605	32.7488	0.00036	TRUE
Guillain-Barre syndrome	4	1402	0.28531	11.5509	4.33693	30.7646	0.00046	TRUE
Lymphoedema	4	1402	0.28531	8.98659	3.37487	23.9295	0.00115	TRUE
Convulsion	4	1402	0.28531	0.2658	0.09989	0.70723	0.00163	TRUE
Abdominal pain upper	4	1402	0.28531	0.26437	0.09936	0.70343	0.00165	TRUE
Type 1 diabetes mellitus	4	1402	0.28531	7.57981	2.8469	20.181	0.00213	TRUE
Myositis	4	1402	0.28531	6.06547	2.27843	16.147	0.00467	TRUE
Brain neoplasm	4	1402	0.28531	5.96509	2.24074	15.8797	0.00495	TRUE
Skin reaction	4	1402	0.28531	4.11024	1.54423	10.9401	0.01737	TRUE
Dehydration	4	1402	0.28531	0.33881	0.12733	0.90151	0.01803	TRUE
Tubulointerstitial nephritis	4	1402	0.28531	3.69795	1.38938	9.84239	0.02438	TRUE
Renal failure	4	1402	0.28531	0.38101	0.14319	1.01379	0.04216	TRUE
Hepatotoxicity	4	1402	0.28531	3.03638	1.14088	8.08111	0.0448	TRUE
Neoplasm progression	4	1402	0.28531	2.75931	1.0368	7.34353	0.05942	FALSE
Deafness	4	1402	0.28531	2.17708	0.81807	5.79371	0.1147	FALSE
Gastrointestinal haemorrhage	4	1402	0.28531	0.45193	0.16985	1.20251	0.12557	FALSE
Mucosal inflammation	4	1402	0.28531	2.09416	0.78692	5.57301	0.12694	FALSE
Cardiac arrest	4	1402	0.28531	0.50682	0.19047	1.34857	0.20896	FALSE
Atrial fibrillation	4	1402	0.28531	0.53611	0.20148	1.42651	0.26806	FALSE
Dyspnoea exertional	4	1402	0.28531	1.78981	0.67257	4.76294	0.29424	FALSE
Intestinal obstruction	4	1402	0.28531	1.58738	0.59651	4.22418	0.32688	FALSE
Delirium	4	1402	0.28531	1.57342	0.59127	4.187	0.32992	FALSE
Blindness	4	1402	0.28531	1.35991	0.51104	3.61877	0.54737	FALSE
Blood creatine phosphokinase increased	4	1402	0.28531	1.24508	0.4679	3.31319	0.56957	FALSE
Musculoskeletal pain	4	1402	0.28531	0.71581	0.26901	1.9047	0.67117	FALSE
Blister	4	1402	0.28531	1.03581	0.38926	2.75626	0.79796	FALSE
Neoplasm malignant	4	1402	0.28531	0.90967	0.34186	2.42059	1	FALSE
Vertigo	4	1402	0.28531	0.83751	0.31474	2.22855	1	FALSE
Myocardial infarction	3	1402	0.21398	0.13529	0.04369	0.41899	0	TRUE
Myasthenic syndrome	3	1402	0.21398	89.1719	28.5401	278.613	1e-05	TRUE
Hypothalamo-pituitary disorder	3	1402	0.21398	31.8948	10.2663	99.0887	0.00013	TRUE
Muscle spasms	3	1402	0.21398	0.19906	0.06428	0.61646	0.00038	TRUE
Thyroiditis	3	1402	0.21398	20.6196	6.64453	63.9879	0.00046	TRUE
Tremor	3	1402	0.21398	0.20988	0.06777	0.65	0.00074	TRUE
Tumour haemorrhage	3	1402	0.21398	15.3026	4.93377	47.4627	0.00109	TRUE
Polymyalgia rheumatica	3	1402	0.21398	15.0591	4.85537	46.7062	0.00114	TRUE
Paraesthesia	3	1402	0.21398	0.22222	0.07175	0.6882	0.00141	TRUE
Blood thyroid stimulating hormone decreased	3	1402	0.21398	10.5656	3.40812	32.755	0.00309	TRUE
Polyarthritis	3	1402	0.21398	10.078	3.25098	31.2417	0.00353	TRUE
Meningitis aseptic	3	1402	0.21398	9.95431	3.21111	30.8579	0.00365	TRUE
Incorrect dose administered	3	1402	0.21398	0.24352	0.07863	0.75416	0.00369	TRUE
Organising pneumonia	3	1402	0.21398	8.79289	2.83679	27.2544	0.00514	TRUE
Blood pressure increased	3	1402	0.21398	0.26369	0.08515	0.81664	0.0068	TRUE
Appetite disorder	3	1402	0.21398	7.74878	2.50019	24.0156	0.00726	TRUE
Autoimmune disorder	3	1402	0.21398	7.51957	2.42629	23.3047	0.00788	TRUE
Kidney transplant rejection	3	1402	0.21398	6.32683	2.04168	19.6058	0.01251	TRUE
Vision blurred	3	1402	0.21398	0.27631	0.08922	0.85573	0.01325	TRUE
Meningitis	3	1402	0.21398	5.31746	1.71613	16.4763	0.01973	TRUE
Blood amylase increased	3	1402	0.21398	5.13626	1.65768	15.9145	0.02157	TRUE
Furuncle	3	1402	0.21398	4.75749	1.53549	14.7404	0.02624	TRUE
Skin haemorrhage	3	1402	0.21398	4.61067	1.48813	14.2853	0.02841	TRUE
Eyelid ptosis	3	1402	0.21398	3.8009	1.22687	11.7754	0.04589	TRUE
Lymphopenia	3	1402	0.21398	3.50089	1.13006	10.8456	0.05594	FALSE
Pulmonary mass	3	1402	0.21398	3.49442	1.12798	10.8256	0.05619	FALSE
Immune system disorder	3	1402	0.21398	3.42624	1.10597	10.6143	0.05889	FALSE
Optic neuritis	3	1402	0.21398	3.39482	1.09584	10.5169	0.06019	FALSE
Dermatitis	3	1402	0.21398	2.7694	0.89401	8.57888	0.09622	FALSE
Parkinson's disease	3	1402	0.21398	2.75284	0.88866	8.52756	0.09752	FALSE
Neutropenia	3	1402	0.21398	0.39004	0.12594	1.20795	0.10123	FALSE
Agitation	3	1402	0.21398	0.41524	0.13408	1.286	0.1339	FALSE
Joint swelling	3	1402	0.21398	0.41153	0.13288	1.2745	0.13435	FALSE
Chest discomfort	3	1402	0.21398	0.39744	0.12833	1.23087	0.13832	FALSE
Myelodysplastic syndrome	3	1402	0.21398	2.26186	0.7302	7.0063	0.14898	FALSE
Eczema	3	1402	0.21398	2.08442	0.67293	6.45655	0.17605	FALSE
Transaminases increased	3	1402	0.21398	1.83217	0.59151	5.67504	0.22635	FALSE
Gastrooesophageal reflux disease	3	1402	0.21398	0.4753	0.15347	1.47201	0.23144	FALSE
Swelling	3	1402	0.21398	0.506	0.16338	1.56709	0.30211	FALSE
Cardiac failure	3	1402	0.21398	0.47996	0.15497	1.48645	0.30882	FALSE
Encephalopathy	3	1402	0.21398	1.62084	0.5233	5.02037	0.43991	FALSE
Skin lesion	3	1402	0.21398	1.57965	0.51	4.89277	0.44553	FALSE
Rash papular	3	1402	0.21398	1.55998	0.50365	4.83181	0.44846	FALSE
Colitis ulcerative	3	1402	0.21398	1.52151	0.49123	4.71266	0.45469	FALSE
Rash macular	3	1402	0.21398	1.33552	0.43119	4.13648	0.49534	FALSE
Dry eye	3	1402	0.21398	1.32019	0.42624	4.08902	0.49957	FALSE
Stress	3	1402	0.21398	0.5926	0.19134	1.83531	0.50257	FALSE
Gamma-glutamyltransferase increased	3	1402	0.21398	1.26022	0.40688	3.90323	0.51761	FALSE
Visual acuity reduced	3	1402	0.21398	0.65979	0.21304	2.04343	0.63897	FALSE
Abasia	3	1402	0.21398	0.64716	0.20896	2.00429	0.63976	FALSE
Gastrointestinal disorder	3	1402	0.21398	0.63034	0.20353	1.95221	0.64177	FALSE
Ascites	3	1402	0.21398	1.21639	0.39273	3.76746	0.74162	FALSE
Cellulitis	3	1402	0.21398	0.74596	0.24086	2.31033	0.80435	FALSE
Inflammation	3	1402	0.21398	0.99794	0.32221	3.0908	1	FALSE
Dysarthria	3	1402	0.21398	0.89051	0.28752	2.75804	1	FALSE
Skin discolouration	3	1402	0.21398	0.88468	0.28564	2.73998	1	FALSE
Therapeutic response unexpected	3	1402	0.21398	0.81982	0.2647	2.5391	1	FALSE
Rhabdomyolysis	3	1402	0.21398	0.81656	0.26365	2.529	1	FALSE
Surgery	3	1402	0.21398	0.81496	0.26313	2.52403	1	FALSE
Immunisation reaction	2	1402	0.14265	298.804	72.1551	1237.39	2e-05	TRUE
Secondary hypothyroidism	2	1402	0.14265	151.394	37.2099	615.969	9e-05	TRUE
Metastases to spleen	2	1402	0.14265	59.4479	14.7747	239.196	0.00056	TRUE
Overdose	2	1402	0.14265	0.15821	0.03961	0.63199	0.00057	TRUE
Hypoaesthesia	2	1402	0.14265	0.16065	0.04022	0.64173	0.00083	TRUE
Keratoacanthoma	2	1402	0.14265	39.7012	9.89076	159.36	0.00124	TRUE
Palliative care	2	1402	0.14265	34.4077	8.57752	138.023	0.00164	TRUE
Urticaria	2	1402	0.14265	0.17138	0.0429	0.6846	0.00164	TRUE
Lung operation	2	1402	0.14265	33.0074	8.22984	132.383	0.00178	TRUE
Hyperhidrosis	2	1402	0.14265	0.17919	0.04486	0.71579	0.00222	TRUE
Pulmonary sarcoidosis	2	1402	0.14265	27.4929	6.85948	110.192	0.00254	TRUE
Alopecia	2	1402	0.14265	0.18806	0.04708	0.75126	0.00303	TRUE
Flushing	2	1402	0.14265	0.19459	0.04871	0.77734	0.00424	TRUE
Memory impairment	2	1402	0.14265	0.20058	0.05021	0.80125	0.006	TRUE
Cancer pain	2	1402	0.14265	16.576	4.14122	66.3483	0.00674	TRUE
Lichenoid keratosis	2	1402	0.14265	15.3648	3.83919	61.4911	0.0078	TRUE
Infection	2	1402	0.14265	0.21461	0.05372	0.85728	0.00812	TRUE
Palpitations	2	1402	0.14265	0.21331	0.0534	0.85211	0.00813	TRUE
Blood urea decreased	2	1402	0.14265	13.8979	3.47328	55.6105	0.00944	TRUE
Tongue coated	2	1402	0.14265	13.4533	3.36235	53.8285	0.01004	TRUE
Dermatomyositis	2	1402	0.14265	13.1266	3.28085	52.5196	0.01052	TRUE
Iridocyclitis	2	1402	0.14265	12.7293	3.18169	50.9274	0.01115	TRUE
No adverse event	2	1402	0.14265	0.22301	0.05583	0.89087	0.01127	TRUE
Polymyositis	2	1402	0.14265	12.505	3.12571	50.0287	0.01153	TRUE
Retinal oedema	2	1402	0.14265	12.1961	3.04861	48.7909	0.01209	TRUE
Blood creatine phosphokinase MB increased	2	1402	0.14265	10.2663	2.56684	41.0611	0.01671	TRUE
Food intolerance	2	1402	0.14265	9.22384	2.30649	36.887	0.0204	TRUE
Haemorrhage	2	1402	0.14265	0.23857	0.05972	0.953	0.02208	TRUE
Cerebellar syndrome	2	1402	0.14265	8.54368	2.13658	34.1641	0.02351	TRUE
Iritis	2	1402	0.14265	8.01875	2.00544	32.063	0.02642	TRUE
Dyspepsia	2	1402	0.14265	0.25889	0.06481	1.03418	0.02964	TRUE
Influenza like illness	2	1402	0.14265	0.25527	0.0639	1.01974	0.0298	TRUE
Abdominal distension	2	1402	0.14265	0.25366	0.0635	1.0133	0.02996	TRUE
Chronic lymphocytic leukaemia	2	1402	0.14265	6.49946	1.62578	25.9833	0.0387	TRUE
Contusion	2	1402	0.14265	0.27223	0.06815	1.08747	0.04075	TRUE
Dysphagia	2	1402	0.14265	0.27174	0.06802	1.08552	0.04077	TRUE
White blood cell count decreased	2	1402	0.14265	0.26693	0.06682	1.0663	0.04122	TRUE
Arthritis bacterial	2	1402	0.14265	6.23534	1.55976	24.9266	0.0417	TRUE
Pemphigoid	2	1402	0.14265	5.91075	1.47862	23.6281	0.04587	TRUE
Blood chloride decreased	2	1402	0.14265	5.87102	1.46869	23.4691	0.04642	TRUE
Enteritis	2	1402	0.14265	5.58512	1.39722	22.3255	0.05072	FALSE
Tachycardia	2	1402	0.14265	0.28954	0.07248	1.15663	0.0558	FALSE
Hospitalisation	2	1402	0.14265	0.27539	0.06894	1.1001	0.0582	FALSE
Deep vein thrombosis	2	1402	0.14265	0.2742	0.06864	1.09535	0.05863	FALSE
Cholangitis	2	1402	0.14265	4.9998	1.25088	19.9843	0.06159	FALSE
Intervertebral disc disorder	2	1402	0.14265	4.40953	1.10328	17.6238	0.0765	FALSE
Dysgeusia	2	1402	0.14265	0.29354	0.07348	1.1726	0.07871	FALSE
Encephalitis	2	1402	0.14265	4.13043	1.03349	16.5077	0.08549	FALSE
Leukocytoclastic vasculitis	2	1402	0.14265	3.98825	0.99793	15.9392	0.09069	FALSE
Weight fluctuation	2	1402	0.14265	3.92484	0.98207	15.6856	0.09316	FALSE
Nephrotic syndrome	2	1402	0.14265	3.75233	0.93892	14.9959	0.10041	FALSE
Scratch	2	1402	0.14265	3.59891	0.90055	14.3825	0.10759	FALSE
Failure to thrive	2	1402	0.14265	3.53394	0.8843	14.1227	0.11086	FALSE
Incorrect route of drug administration	2	1402	0.14265	0.34454	0.08625	1.37634	0.14156	FALSE
Amnesia	2	1402	0.14265	0.33458	0.08375	1.33655	0.1445	FALSE
Blood test abnormal	2	1402	0.14265	2.74066	0.68586	10.9515	0.16626	FALSE
Myopathy	2	1402	0.14265	2.72553	0.68208	10.891	0.16768	FALSE
Scab	2	1402	0.14265	2.72161	0.6811	10.8753	0.16805	FALSE
Renal tubular necrosis	2	1402	0.14265	2.63447	0.6593	10.527	0.17666	FALSE
Renal impairment	2	1402	0.14265	0.37659	0.09427	1.50439	0.1902	FALSE
Transfusion	2	1402	0.14265	2.40054	0.60077	9.59198	0.20322	FALSE
Vasculitis	2	1402	0.14265	2.07503	0.51933	8.29098	0.251	FALSE
Hot flush	2	1402	0.14265	0.4023	0.10071	1.60711	0.25661	FALSE
Lethargy	2	1402	0.14265	0.38747	0.097	1.54787	0.26159	FALSE
Carpal tunnel syndrome	2	1402	0.14265	1.84507	0.46179	7.37195	0.29517	FALSE
Brain oedema	2	1402	0.14265	1.83939	0.46037	7.34925	0.2964	FALSE
Generalised oedema	2	1402	0.14265	1.82022	0.45557	7.27266	0.30059	FALSE
Mass	2	1402	0.14265	1.80088	0.45073	7.19536	0.30492	FALSE
Impaired driving ability	2	1402	0.14265	1.77055	0.44314	7.07415	0.31187	FALSE
Sleep disorder	2	1402	0.14265	0.4587	0.11482	1.8324	0.34059	FALSE
Adverse drug reaction	2	1402	0.14265	0.45635	0.11424	1.82305	0.34063	FALSE
Hypoglycaemia	2	1402	0.14265	0.45255	0.11329	1.80786	0.34081	FALSE
Chronic obstructive pulmonary disease	2	1402	0.14265	0.45036	0.11274	1.79911	0.34098	FALSE
Oedema	2	1402	0.14265	0.42207	0.10566	1.68609	0.34833	FALSE
Sudden death	2	1402	0.14265	1.58274	0.39614	6.3236	0.36034	FALSE
Cholestasis	2	1402	0.14265	1.52759	0.38234	6.10322	0.37656	FALSE
Sinus tachycardia	2	1402	0.14265	1.52738	0.38229	6.10239	0.37662	FALSE
Central nervous system lesion	2	1402	0.14265	1.50471	0.37662	6.0118	0.38358	FALSE
[truncated: 456 more rows]

## Sheet: VigiBase.PembroM alone react's
Reaction (MedDRA level 4 name)	Number of cases in cohort	VigiBase Pembro M (alone) Cohort Size	%AEs of cohort	PRR	PRR_95CI(-)	PRR_95CI(+)	P-value Fisher Exact Test (two tailed)	Significant_FisherExactTest
[truncated: 832 more rows]
